# Supplementary material for: The Verticillium dahliae SnodProt1-Like Protein VdCP1 Contributes to Virulence and Triggers the Plant Immune System
Source: Front Plant Sci. 2017 Oct 31;8:1880. doi: 10.3389/fpls.2017.01880 (PMC5671667; doi:10.3389/fpls.2017.01880)
Supplement: Supplementary file 8 [file DataSheet1.XLSX]

## Sheet: CDBroot-1
Checked	Master	Accession	Description	Coverage	# Peptides	# PSMs	# Unique Peptides	# Protein Groups	# AAs	MW [kDa]	calc. pI	Found in Samples: [S1] F1: Sample	Areas: F1: Sample	emPAI	Score Mascot	# Peptides Mascot
FALSE	IsMasterProtein	VDAG_08741T0	VDAG_08741 | Verticillium dahliae VdLs.17 endochitinase (710 aa)	40.3385	22	151	22	1	709	73.133	6.87	High	51000000000	9.642	3212.1	22
FALSE	IsMasterProtein	VDAG_02304T0	VDAG_02304 | Verticillium dahliae VdLs.17 aminopeptidase Y (494 aa)	50.3043	15	79	15	1	493	52.139	4.92	High	13000000000	8.152	2030.07	15
FALSE	IsMasterProtein	VDAG_06386T0	VDAG_06386 | Verticillium dahliae VdLs.17 tripeptidyl-peptidase (567 aa)	44.1696	18	101	18	1	566	61.026	5.4	High	25000000000	8.38	1999.22	18
FALSE	IsMasterProtein	VDAG_04826T0	VDAG_04826 | Verticillium dahliae VdLs.17 peroxidase/catalase (773 aa)	44.6891	30	86	28	1	772	84.279	6.28	High	14000000000	5.952	1883.43	30
FALSE	IsMasterProtein	VDAG_04979T0	VDAG_04979 | Verticillium dahliae VdLs.17 secreted aspartic proteinase (597 aa)	51.3423	22	52	22	1	596	62.859	5.95	High	5600000000	4.391	954.673	22
FALSE	IsMasterProtein	VDAG_07266T0	VDAG_07266 | Verticillium dahliae VdLs.17 choline dehydrogenase (617 aa)	45.9416	23	43	23	1	616	65.374	7.28	High	3900000000	6.796	892.669	23
FALSE	IsMasterProtein	VDAG_09574T0	VDAG_09574 | Verticillium dahliae VdLs.17 conserved hypothetical protein (491 aa)	27.1429	12	43	12	1	490	51.783	8.69	High	4200000000	3.924	796.84	12
FALSE	IsMasterProtein	VDAG_10047T0	VDAG_10047 | Verticillium dahliae VdLs.17 ice nucleation protein (406 aa)	40.9877	17	32	17	1	405	42.795	4.75	High	7500000000	4.012	783.968	17
FALSE	IsMasterProtein	VDAG_08037T0	VDAG_08037 | Verticillium dahliae VdLs.17 conserved hypothetical protein (733 aa)	37.1585	16	42	16	1	732	78.576	6.04	High	6000000000	4.995	722.455	16
FALSE	IsMasterProtein	VDAG_09345T0	VDAG_09345 | Verticillium dahliae VdLs.17 isoamyl alcohol oxidase (599 aa)	41.806	14	49	14	1	598	65.072	6.8	High	5400000000	2.162	703.403	14
FALSE	IsMasterProtein	VDAG_10386T0	VDAG_10386 | Verticillium dahliae VdLs.17 glutamyl-tRNA(Gln) amidotransferase subunit A (405 aa)	46.0396	15	35	15	1	404	43.857	5.06	High	5900000000	10.053	650.54	15
FALSE	IsMasterProtein	VDAG_05545T0	VDAG_05545 | Verticillium dahliae VdLs.17 lipase (557 aa)	34.7122	15	32	15	1	556	59.322	6.54	High	7800000000	6.667	606.422	15
FALSE	IsMasterProtein	VDAG_01534T0	VDAG_01534 | Verticillium dahliae VdLs.17 endo-1,3(4)-beta-glucanase (425 aa)	30.8962	13	22	13	1	424	47.457	5.87	High	3500000000	3.771	600.619	13
FALSE	IsMasterProtein	VDAG_04755T0	VDAG_04755 | Verticillium dahliae VdLs.17 conserved hypothetical protein (404 aa)	49.6278	16	29	16	1	403	44.464	7.2	High	2600000000	4.946	590.815	16
FALSE	IsMasterProtein	VDAG_01304T0	VDAG_01304 | Verticillium dahliae VdLs.17 alkaline phosphatase H (664 aa)	38.1599	20	31	20	1	663	72.348	5.55	High	3900000000	3.245	585.786	20
FALSE	IsMasterProtein	VDAG_04484T0	VDAG_04484 | Verticillium dahliae VdLs.17 beta-hexosaminidase beta chain (610 aa)	36.6174	17	36	17	1	609	68.133	5.88	High	2800000000	3.556	575.682	17
FALSE	IsMasterProtein	VDAG_06133T0	VDAG_06133 | Verticillium dahliae VdLs.17 amine oxidase (454 aa)	30.9051	12	35	12	1	453	48.816	7.61	High	3900000000	3.062	563.522	12
FALSE	IsMasterProtein	VDAG_04233T0	VDAG_04233 | Verticillium dahliae VdLs.17 aminopeptidase Y (496 aa)	42.0202	16	24	16	1	495	52.3	4.97	High	2300000000	3.417	543.504	16
FALSE	IsMasterProtein	VDAG_01109T0	VDAG_01109 | Verticillium dahliae VdLs.17 conserved hypothetical protein (362 aa)	51.5235	14	26	14	1	361	38.507	6.52	High	2900000000	7.111	518.802	14
FALSE	IsMasterProtein	VDAG_04348T0	VDAG_04348 | Verticillium dahliae VdLs.17 DJ-1/PfpI family protein (263 aa)	53.4351	9	40	9	1	262	27.876	5.25	High	7900000000	45.416	517.877	9
FALSE	IsMasterProtein	VDAG_05035T0	VDAG_05035 | Verticillium dahliae VdLs.17 conserved hypothetical protein (469 aa)	31.6239	16	35	16	1	468	49.053	5.73	High	4500000000	47.329	507.459	16
FALSE	IsMasterProtein	VDAG_02814T0	VDAG_02814 | Verticillium dahliae VdLs.17 glucan 1,3-beta-glucosidase (797 aa)	33.6683	17	28	17	1	796	85.54	5.49	High	1200000000	3.307	496.206	17
FALSE	IsMasterProteinCandidate	VDAG_00966T0	VDAG_00966 | Verticillium dahliae VdLs.17 conserved hypothetical protein (230 aa)	2.62009	1	29	1	1	229	24.65	6.8	High	220000000	0.359	489.609	1
FALSE	IsMasterProtein	VDAG_09571T0	VDAG_09571 | Verticillium dahliae VdLs.17 high-affinity glucose transporter (514 aa)	1.16959	1	29	1	1	513	55.744	5.59	High	220000000	0.212	489.609	1
FALSE	IsMasterProteinCandidate	VDAG_07141T0	VDAG_07141 | Verticillium dahliae VdLs.17 H(+)/hexose cotransporter 1 (512 aa)	1.17417	1	29	1	1	511	55.695	5.77	High	220000000	0.194	489.609	1
FALSE	IsMasterProtein	VDAG_00223T0	VDAG_00223 | Verticillium dahliae VdLs.17 ecm33 (405 aa)	19.802	6	24	6	1	404	42.268	4.39	High	5900000000	2.162	484.236	6
FALSE	IsMasterProtein	VDAG_00019T0	VDAG_00019 | Verticillium dahliae VdLs.17 conserved hypothetical protein (246 aa)	14.6939	4	23	4	1	245	26.617	6.54	High	5600000000	1.276	478.233	4
FALSE	IsMasterProtein	VDAG_07137T0	VDAG_07137 | Verticillium dahliae VdLs.17 conserved hypothetical protein (342 aa)	55.7185	11	21	11	1	341	37.436	4.89	High	9000000000	6.197	441.649	11
FALSE	IsMasterProtein	VDAG_03495T0	VDAG_03495 | Verticillium dahliae VdLs.17 FAD binding domain-containing protein (478 aa)	34.3816	12	22	12	1	477	50.727	8.27	High	1400000000	3.642	432.509	12
FALSE	IsMasterProtein	VDAG_03642T0	VDAG_03642 | Verticillium dahliae VdLs.17 endothiapepsin (433 aa)	35.6481	12	22	12	1	432	47.293	6.44	High	2800000000	2.981	421.093	12
FALSE	IsMasterProtein	VDAG_00062T0	VDAG_00062 | Verticillium dahliae VdLs.17 conserved hypothetical protein (665 aa)	16.8675	9	13	9	1	664	68.047	4.97	High	280000000	0.756	419.242	9
FALSE	IsMasterProtein	VDAG_02829T0	VDAG_02829 | Verticillium dahliae VdLs.17 endo alpha-1,4 polygalactosaminidase precusor (298 aa)	49.4949	11	14	11	1	297	32.744	8.51	High	1900000000	2.481	410.624	11
FALSE	IsMasterProtein	VDAG_03896T0	VDAG_03896 | Verticillium dahliae VdLs.17 cellobiose dehydrogenase (539 aa)	28.4387	14	19	14	1	538	57.098	7.91	High	2600000000	2.054	407.847	14
FALSE	IsMasterProtein	VDAG_03021T0	VDAG_03021 | Verticillium dahliae VdLs.17 septation protein SUN4 (445 aa)	25.6757	6	13	6	1	444	47.086	5.01	High	2400000000	1.955	400.122	6
FALSE	IsMasterProtein	VDAG_00795T0	VDAG_00795 | Verticillium dahliae VdLs.17 zinc carboxypeptidase A 1 (386 aa)	20.2597	6	21	6	1	385	42.748	5.63	High	3500000000	2.548	399.359	6
FALSE	IsMasterProtein	VDAG_03886T0	VDAG_03886 | Verticillium dahliae VdLs.17 conserved hypothetical protein (296 aa)	18.3051	5	14	5	1	295	30.703	6.27	High	9800000000	1.154	393.419	5
FALSE	IsMasterProtein	VDAG_03508T0	VDAG_03508 | Verticillium dahliae VdLs.17 conserved hypothetical protein (285 aa)	40.8451	9	17	9	1	284	30.419	5.01	High	3100000000	2.511	387.951	9
FALSE	IsMasterProtein	VDAG_00500T0	VDAG_00500 | Verticillium dahliae VdLs.17 carboxypeptidase S1 (474 aa)	27.0613	9	21	9	1	473	51.457	5.34	High	3600000000	3.962	380.789	9
FALSE	IsMasterProtein	VDAG_07192T0	VDAG_07192 | Verticillium dahliae VdLs.17 1,3-beta-glucanosyltransferase gel4 (542 aa)	21.6266	9	13	9	1	541	57.814	4.84	High	820000000	1.212	368.324	9
FALSE	IsMasterProtein	VDAG_09510T0	VDAG_09510 | Verticillium dahliae VdLs.17 glucan 1,3-beta-glucosidase (520 aa)	19.2678	9	21	9	1	519	51.221	5.6	High	3300000000	3.062	346.941	9
FALSE	IsMasterProtein	VDAG_06258T0	VDAG_06258 | Verticillium dahliae VdLs.17 conserved hypothetical protein (233 aa)	38.7931	5	19	5	1	232	24.379	4.81	High	6400000000	4.623	346.275	5
FALSE	IsMasterProtein	VDAG_03711T0	VDAG_03711 | Verticillium dahliae VdLs.17 WSC domain-containing protein (513 aa)	18.75	6	19	6	1	512	55.151	5.43	High	2000000000	1.291	344.74	6
FALSE	IsMasterProtein	VDAG_09669T0	VDAG_09669 | Verticillium dahliae VdLs.17 6-phosphogluconolactonase (407 aa)	36.4532	10	16	10	1	406	42.424	5.74	High	1500000000	2.162	344.457	10
FALSE	IsMasterProtein	VDAG_03084T0	VDAG_03084 | Verticillium dahliae VdLs.17 alpha/beta hydrolase (342 aa)	46.3343	13	22	13	1	341	37.227	7.44	High	1700000000	3.217	330.985	13
FALSE	IsMasterProtein	VDAG_08141T0	VDAG_08141 | Verticillium dahliae VdLs.17 choline dehydrogenase (613 aa)	31.8627	11	15	11	1	612	65.066	8.1	High	840000000	1.202	309.245	11
FALSE	IsMasterProtein	VDAG_04830T0	VDAG_04830 | Verticillium dahliae VdLs.17 conserved hypothetical protein (163 aa)	40.1235	4	18	4	1	162	17.615	6.92	High	5900000000	11.915	306.948	4
FALSE	IsMasterProtein	VDAG_02215T0	VDAG_02215 | Verticillium dahliae VdLs.17 endoglucanase-1 (236 aa)	68.9362	11	18	11	1	235	26.825	5.4	High	1700000000	7.733	305.472	11
FALSE	IsMasterProtein	VDAG_09675T0	VDAG_09675 | Verticillium dahliae VdLs.17 UTR2 protein (487 aa)	27.7778	10	23	10	1	486	50.947	4.68	High	5700000000	3.217	298.577	10
FALSE	IsMasterProtein	VDAG_03373T0	VDAG_03373 | Verticillium dahliae VdLs.17 glycosyl hydrolase family 43 protein (449 aa)	29.6875	9	12	9	1	448	48.645	4.7	High	250000000	2.02	288.718	9
FALSE	IsMasterProtein	VDAG_03639T0	VDAG_03639 | Verticillium dahliae VdLs.17 choline dehydrogenase (642 aa)	31.2012	15	16	15	1	641	68.846	5.41	High	690000000	1.456	277.771	15
FALSE	IsMasterProtein	VDAG_02733T0	VDAG_02733 | Verticillium dahliae VdLs.17 conserved hypothetical protein (294 aa)	22.1843	3	8	3	1	293	31.173	4.6	High	3200000000	4.623	265.568	3
FALSE	IsMasterProtein	VDAG_04798T0	VDAG_04798 | Verticillium dahliae VdLs.17 tyrosinase (545 aa)	35.1103	18	26	18	1	544	60.965	8.9	High	950000000	2.075	264.327	18
FALSE	IsMasterProtein	VDAG_06856T0	VDAG_06856 | Verticillium dahliae VdLs.17 hypothetical protein (553 aa)	12.6812	6	9	6	1	552	57.194	4.94	High	280000000	0.711	263.139	6
FALSE	IsMasterProtein	VDAG_02042T0	VDAG_02042 | Verticillium dahliae VdLs.17 conserved hypothetical protein (223 aa)	41.8919	6	11	6	1	222	23.038	6.18	High	2000000000	4.179	252.565	6
FALSE	IsMasterProtein	VDAG_05078T0	VDAG_05078 | Verticillium dahliae VdLs.17 conserved hypothetical protein (312 aa)	35.6913	7	15	7	1	311	33.978	6.02	High	1700000000	2.981	247.762	7
FALSE	IsMasterProtein	VDAG_09063T0	VDAG_09063 | Verticillium dahliae VdLs.17 rhamnogalacturonase B (536 aa)	29.5327	9	17	9	1	535	57.123	6.9	High	1300000000	2.162	236.923	9
FALSE	IsMasterProtein	VDAG_06780T0	VDAG_06780 | Verticillium dahliae VdLs.17 conserved hypothetical protein (372 aa)	19.6765	7	11	7	1	371	39.647	5.69	High	3600000000	1.976	234.946	7
FALSE	IsMasterProtein	VDAG_06155T0	VDAG_06155 | Verticillium dahliae VdLs.17 pectate lyase (256 aa)	41.1765	9	14	9	1	255	26.448	9.25	High	1100000000	2.899	234.528	9
FALSE	IsMasterProtein	VDAG_09750T0	VDAG_09750 | Verticillium dahliae VdLs.17 beta-glucosidase (877 aa)	23.8584	14	19	14	1	876	94.796	4.96	High	530000000	1.442	234.151	14
FALSE	IsMasterProtein	VDAG_00492T0	VDAG_00492 | Verticillium dahliae VdLs.17 phosphorylcholine phosphatase (390 aa)	27.7635	8	14	8	1	389	43.573	6.33	High	930000000	1.807	223.584	8
FALSE	IsMasterProtein	VDAG_10137T0	VDAG_10137 | Verticillium dahliae VdLs.17 DUF1237 domain-containing protein (549 aa)	22.0803	11	14	11	1	548	60.862	5.95	High	2100000000	1.254	211.319	11
FALSE	IsMasterProtein	VDAG_01465T0	VDAG_01465 | Verticillium dahliae VdLs.17 nuclease P1 (323 aa)	35.0932	8	13	8	1	322	34.882	6.6	High	540000000	2.34	210.409	8
FALSE	IsMasterProtein	VDAG_02107T0	VDAG_02107 | Verticillium dahliae VdLs.17 conserved hypothetical protein (484 aa)	23.8095	8	12	8	1	483	51.538	4.53	High	500000000	2.875	207.372	8
FALSE	IsMasterProtein	VDAG_04125T0	VDAG_04125 | Verticillium dahliae VdLs.17 hypothetical protein (203 aa)	25.2475	3	6	3	1	202	19.712	4.15	High	1000000000	5.31	207.079	3
FALSE	IsMasterProtein	VDAG_04405T0	VDAG_04405 | Verticillium dahliae VdLs.17 conserved hypothetical protein (225 aa)	50.4464	9	12	9	1	224	23.871	5.15	High	520000000	2.875	205.805	9
FALSE	IsMasterProtein	VDAG_05652T0	VDAG_05652 | Verticillium dahliae VdLs.17 conserved hypothetical protein (657 aa)	25.3049	12	14	12	1	656	71.675	4.98	High	390000000	1.198	205.677	12
FALSE	IsMasterProtein	VDAG_01263T0	VDAG_01263 | Verticillium dahliae VdLs.17 beta-glucosidase (612 aa)	26.0229	10	14	10	1	611	66.515	6.74	High	1100000000	0.884	205.075	10
FALSE	IsMasterProtein	VDAG_00497T0	VDAG_00497 | Verticillium dahliae VdLs.17 conserved hypothetical protein (105 aa)	64.4231	5	7	5	1	104	11.284	5.5	High	570000000	2.981	200.886	5
FALSE	IsMasterProtein	VDAG_10492T0	VDAG_10492 | Verticillium dahliae VdLs.17 40S ribosomal protein S27a (154 aa)	32.6797	6	28	6	1	153	17.579	9.79	High	790000000	2.415	200.744	6
FALSE	IsMasterProteinCandidate	VDAG_00364T0	VDAG_00364 | Verticillium dahliae VdLs.17 ubiquitin (138 aa)	36.4964	6	28	6	1	137	15.634	9.6	High	790000000	1.955	200.744	6
FALSE	IsMasterProteinCandidate	VDAG_05595T0	VDAG_05595 | Verticillium dahliae VdLs.17 ubiquitin (230 aa)	65.5022	6	28	6	1	229	25.747	7.49	High	790000000	0.978	200.744	6
FALSE	IsMasterProtein	VDAG_03905T0	VDAG_03905 | Verticillium dahliae VdLs.17 serin endopeptidase (710 aa)	23.1312	11	13	11	1	709	74.329	7.11	High	410000000	1.202	198.53	11
FALSE	IsMasterProtein	VDAG_04416T0	VDAG_04416 | Verticillium dahliae VdLs.17 chitinase (442 aa)	38.5488	14	17	14	1	441	48.77	9.17	High	870000000	1.572	198.372	14
FALSE	IsMasterProtein	VDAG_05502T0	VDAG_05502 | Verticillium dahliae VdLs.17 conserved hypothetical protein (1013 aa)	9.88142	9	9	9	1	1012	107.599	5.11	High	82000000	0.209	195.26	9
FALSE	IsMasterProtein	VDAG_02834T0	VDAG_02834 | Verticillium dahliae VdLs.17 peroxidase/catalase (763 aa)	4.72441	4	12	2	1	762	83.509	6.06	High	23000000	0.204	195.103	4
FALSE	IsMasterProtein	VDAG_02628T0	VDAG_02628 | Verticillium dahliae VdLs.17 transaldolase (321 aa)	28.4375	9	11	9	1	320	35.047	5.5	High	910000000	1.096	193.338	9
FALSE	IsMasterProtein	VDAG_08085T0	VDAG_08085 | Verticillium dahliae VdLs.17 conserved hypothetical protein (195 aa)	25.7732	3	5	3	1	194	21.49	4.81	High	1200000000	1.154	192.391	3
FALSE	IsMasterProtein	VDAG_02343T0	VDAG_02343 | Verticillium dahliae VdLs.17 conserved hypothetical protein (387 aa)	17.0984	5	13	5	1	386	40.929	5.1	High	2400000000	0.778	191.931	5
FALSE	IsMasterProtein	VDAG_07237T0	VDAG_07237 | Verticillium dahliae VdLs.17 hydroxyacid oxidase (383 aa)	24.3455	10	13	10	1	382	41.528	8.87	High	590000000	2.311	191.153	10
FALSE	IsMasterProtein	VDAG_07296T0	VDAG_07296 | Verticillium dahliae VdLs.17 sulphydryl oxidase Sox from patent-A1-Aspergillus niger (408 aa)	23.0958	9	12	9	1	407	44.34	5.16	High	740000000	1.424	189.44	9
FALSE	IsMasterProtein	VDAG_05331T0	VDAG_05331 | Verticillium dahliae VdLs.17 acid phosphatase (390 aa)	18.2519	6	7	6	1	389	42.502	6.47	High	240000000	0.778	182.862	6
FALSE	IsMasterProtein	VDAG_05416T0	VDAG_05416 | Verticillium dahliae VdLs.17 guanyl-specific ribonuclease F1 (123 aa)	40.9836	3	7	3	1	122	13.07	9.41	High	870000000	1.783	180.131	3
FALSE	IsMasterProtein	VDAG_07881T0	VDAG_07881 | Verticillium dahliae VdLs.17 pectinesterase (333 aa)	50.9036	10	11	10	1	332	35.169	8.44	High	1200000000	2.594	176.849	10
FALSE	IsMasterProtein	VDAG_04035T0	VDAG_04035 | Verticillium dahliae VdLs.17 extracellular cell wall glucanase Crf1 (421 aa)	20.7143	6	9	6	1	420	44.327	5.25	High	1500000000	1.31	172.018	6
FALSE	IsMasterProtein	VDAG_09506T0	VDAG_09506 | Verticillium dahliae VdLs.17 5'/3'-nucleotidase SurE family protein (302 aa)	38.206	8	12	8	1	301	31.715	7.93	High	1200000000	3.084	171.929	8
FALSE	IsMasterProtein	VDAG_00684T0	VDAG_00684 | Verticillium dahliae VdLs.17 hypothetical protein (415 aa)	2.89855	1	4	1	1	414	44.698	6.02	High	470000000	0.425	168.45	1
FALSE	IsMasterProtein	VDAG_01137T0	VDAG_01137 | Verticillium dahliae VdLs.17 STI35 protein (319 aa)	32.0755	7	10	7	1	318	33.638	5.68	High	790000000	1.994	162.548	7
FALSE	IsMasterProtein	VDAG_04306T0	VDAG_04306 | Verticillium dahliae VdLs.17 conserved hypothetical protein (255 aa)	12.2047	4	7	4	1	254	25.546	7.17	High	2100000000	1.783	158.663	4
FALSE	IsMasterProtein	VDAG_07814T0	VDAG_07814 | Verticillium dahliae VdLs.17 adenosylhomocysteinase (450 aa)	25.8352	11	14	11	1	449	48.815	6.02	High	270000000	1.438	157.777	11
FALSE	IsMasterProtein	VDAG_00511T0	VDAG_00511 | Verticillium dahliae VdLs.17 glucan 1,3-beta-glucosidase (485 aa)	15.9091	3	8	3	1	484	50.371	4.18	High	1500000000	3.642	157.278	3
FALSE	IsMasterProtein	VDAG_04828T0	VDAG_04828 | Verticillium dahliae VdLs.17 PRY1 (199 aa)	29.2929	6	9	6	1	198	21.772	9.52	High	1200000000	1.448	149.985	6
FALSE	IsMasterProtein	VDAG_04408T0	VDAG_04408 | Verticillium dahliae VdLs.17 dipeptidyl-peptidase (707 aa)	22.3796	15	17	15	1	706	78.859	6.74	High	550000000	1.188	149.745	15
FALSE	IsMasterProtein	VDAG_08282T0	VDAG_08282 | Verticillium dahliae VdLs.17 lactonohydrolase (402 aa)	15.7107	5	5	5	1	401	42.783	5.48	High	380000000	0.896	140.592	5
FALSE	IsMasterProtein	VDAG_00910T0	VDAG_00910 | Verticillium dahliae VdLs.17 cytochrome c (107 aa)	40.566	6	6	6	1	106	11.396	9.32	High	230000000	2.981	136.536	6
FALSE	IsMasterProtein	VDAG_03713T0	VDAG_03713 | Verticillium dahliae VdLs.17 conserved hypothetical protein (477 aa)	25.4202	9	10	9	1	476	49.577	8.5	High	300000000	1.346	136.134	9
FALSE	IsMasterProtein	VDAG_08583T0	VDAG_08583 | Verticillium dahliae VdLs.17 hypothetical protein (448 aa)	9.8434	4	4	4	1	447	41.42	4.67	High	380000000	1.154	134.16	4
FALSE	IsMasterProtein	VDAG_10515T0	VDAG_10515 | Verticillium dahliae VdLs.17 predicted protein (128 aa)	44.8819	4	7	4	1	127	13.568	8.76	High	300000000	4.995	132.628	4
FALSE	IsMasterProtein	VDAG_01231T0	VDAG_01231 | Verticillium dahliae VdLs.17 conserved hypothetical protein (101 aa)	59	5	6	5	1	100	10.648	4.93	High	400000000	6.197	132.507	5
FALSE	IsMasterProtein	VDAG_09409T0	VDAG_09409 | Verticillium dahliae VdLs.17 WSC domain-containing protein (480 aa)	15.8664	5	9	5	1	479	52.212	5.14	High	460000000	1.581	131.883	5
FALSE	IsMasterProtein	VDAG_02827T0	VDAG_02827 | Verticillium dahliae VdLs.17 conserved hypothetical protein (505 aa)	23.8095	9	12	9	1	504	53.558	6.06	High	660000000	1.471	130.229	9
FALSE	IsMasterProtein	VDAG_07114T0	VDAG_07114 | Verticillium dahliae VdLs.17 cytochrome b2 (384 aa)	19.0601	6	7	6	1	383	42.303	7.53	High	390000000	0.905	126.467	6
FALSE	IsMasterProtein	VDAG_02243T0	VDAG_02243 | Verticillium dahliae VdLs.17 1,3-beta-glucanosyltransferase gel1 (464 aa)	7.99136	4	5	4	1	463	49.368	4.81	High	880000000	0.551	126.124	4
FALSE	IsMasterProtein	VDAG_03581T0	VDAG_03581 | Verticillium dahliae VdLs.17 glutamyl-tRNA(Gln) amidotransferase (642 aa)	18.8768	8	10	8	1	641	67.722	6.29	High	120000000	0.73	125.704	8
FALSE	IsMasterProtein	VDAG_06199T0	VDAG_06199 | Verticillium dahliae VdLs.17 SnodProt1 (139 aa)	39.8551	3	5	3	1	138	14.402	8.72	High	800000000	2.162	124.157	3
FALSE	IsMasterProtein	VDAG_05455T0	VDAG_05455 | Verticillium dahliae VdLs.17 gamma-glutamyltranspeptidase (562 aa)	11.4082	6	7	6	1	561	60.055	5.14	High	110000000	0.61	123.67	6
FALSE	IsMasterProtein	VDAG_07142T0	VDAG_07142 | Verticillium dahliae VdLs.17 polysaccharide deacetylase family protein (248 aa)	21.4575	6	9	6	1	247	27.929	9.19	High	290000000	1.404	117.345	6
FALSE	IsMasterProtein	VDAG_00178T0	VDAG_00178 | Verticillium dahliae VdLs.17 60S ribosomal protein L22 (127 aa)	20.6349	2	3	2	1	126	14.162	9.23	High	290000000	0.425	112.361	2
FALSE	IsMasterProtein	VDAG_02828T0	VDAG_02828 | Verticillium dahliae VdLs.17 YkgB (400 aa)	32.8321	8	9	8	1	399	42.034	7.03	High	450000000	1.565	111.332	8
FALSE	IsMasterProtein	VDAG_09744T0	VDAG_09744 | Verticillium dahliae VdLs.17 glucan 1,3-beta-glucosidase (793 aa)	6.56566	4	5	4	1	792	85.613	5.14	High	120000000	0.509	110.821	4
FALSE	IsMasterProtein	VDAG_04116T0	VDAG_04116 | Verticillium dahliae VdLs.17 lipolytic enzyme (435 aa)	20.5069	6	8	6	1	434	46.121	5.87	High	170000000	1.154	109.489	6
FALSE	IsMasterProtein	VDAG_09774T0	VDAG_09774 | Verticillium dahliae VdLs.17 ricin B lectin:Parallel beta-helix repeat (356 aa)	10.9859	3	3	3	1	355	36.643	8.59	High	50000000	0.369	109.358	3
FALSE	IsMasterProtein	VDAG_02233T0	VDAG_02233 | Verticillium dahliae VdLs.17 acetylcholinesterase (526 aa)	19.4286	8	13	8	1	525	56.097	8.27	High	570000000	0.995	109.274	8
FALSE	IsMasterProtein	VDAG_02155T0	VDAG_02155 | Verticillium dahliae VdLs.17 hypothetical protein (76 aa)	32	2	2	2	1	75	7.853	8.97	High	130000000	0.585	109.043	2
FALSE	IsMasterProtein	VDAG_05357T0	VDAG_05357 | Verticillium dahliae VdLs.17 FAD binding domain-containing protein (502 aa)	15.7685	7	7	7	1	501	54.01	5.94	High	570000000	0.711	105.655	7
FALSE	IsMasterProtein	VDAG_06378T0	VDAG_06378 | Verticillium dahliae VdLs.17 40S ribosomal protein S3 (263 aa)	20.229	4	5	4	1	262	28.691	8.95	High	410000000	0.65	105.467	4
FALSE	IsMasterProtein	VDAG_03694T0	VDAG_03694 | Verticillium dahliae VdLs.17 acetylcholinesterase (452 aa)	22.6164	5	7	5	1	451	48.091	5.4	High	730000000	0.874	103.985	5
FALSE	IsMasterProtein	VDAG_04495T0	VDAG_04495 | Verticillium dahliae VdLs.17 hypothetical protein (165 aa)	32.3171	4	4	4	1	164	16.441	6.95	High	62000000	0.848	100.519	4
FALSE	IsMasterProtein	VDAG_02980T0	VDAG_02980 | Verticillium dahliae VdLs.17 cell wall protein PhiA (194 aa)	3.62694	1	3	1	1	193	19.544	4.75	High	2100000000	0.468	98.1855	1
FALSE	IsMasterProtein	VDAG_04977T0	VDAG_04977 | Verticillium dahliae VdLs.17 endopolygalacturonase (371 aa)	13.5135	4	5	4	1	370	37.874	8.41	High	280000000	0.557	96.1104	4
FALSE	IsMasterProtein	VDAG_04551T0	VDAG_04551 | Verticillium dahliae VdLs.17 antigen 1 (253 aa)	21.0317	3	5	3	1	252	26.727	5.11	High	860000000	1.783	93.5802	3
FALSE	None	VDAG_10514T0	VDAG_10514 | Verticillium dahliae VdLs.17 endo-1,3(4)-beta-glucanase (839 aa)	1.07399	1	2	1	1	838	91.378	9.23	High	1500000000	0.044	93.3797	1
FALSE	IsMasterProtein	VDAG_00345T0	VDAG_00345 | Verticillium dahliae VdLs.17 glycine-rich protein (376 aa)	10.6667	4	5	4	1	375	39.212	6.13	High	200000000	0.45	93.2272	4
FALSE	IsMasterProtein	VDAG_03582T0	VDAG_03582 | Verticillium dahliae VdLs.17 L-xylulose reductase (266 aa)	12.4528	4	4	4	1	265	28.205	5.69	High	120000000	0.585	93.1341	4
FALSE	IsMasterProtein	VDAG_08888T0	VDAG_08888 | Verticillium dahliae VdLs.17 ribonuclease Trv (371 aa)	27.2973	5	10	5	1	370	39.073	6.09	High	1100000000	1.581	93.0915	5
FALSE	IsMasterProtein	VDAG_01689T0	VDAG_01689 | Verticillium dahliae VdLs.17 endo-beta-1,3-glucanase (720 aa)	6.53686	4	5	4	1	719	77.392	5.55	High	100000000	0.417	91.8233	4
FALSE	IsMasterProtein	VDAG_10379T0	VDAG_10379 | Verticillium dahliae VdLs.17 3-phytase (754 aa)	4.24967	3	4	3	1	753	80.19	4.46	High	19000000	0.346	91.5224	3
FALSE	IsMasterProtein	VDAG_01786T0	VDAG_01786 | Verticillium dahliae VdLs.17 hypothetical protein (75 aa)	68.9189	4	5	4	1	74	8.138	6.09	High	220000000	4.179	91.3116	4
FALSE	IsMasterProtein	VDAG_03653T0	VDAG_03653 | Verticillium dahliae VdLs.17 conserved hypothetical protein (241 aa)	9.16667	1	3	1	1	240	23.751	4.63	High	1300000000	1.512	91.0108	1
FALSE	IsMasterProtein	VDAG_00107T0	VDAG_00107 | Verticillium dahliae VdLs.17 guanyl-specific ribonuclease F1 (199 aa)	21.2121	4	6	4	1	198	20.935	4.73	High	400000000	1.154	89.5088	4
FALSE	IsMasterProtein	VDAG_03349T0	VDAG_03349 | Verticillium dahliae VdLs.17 conserved hypothetical protein (623 aa)	13.5048	6	6	6	1	622	61.413	8.18	High	140000000	0.54	89.3908	6
FALSE	IsMasterProtein	VDAG_09916T0	VDAG_09916 | Verticillium dahliae VdLs.17 thioredoxin (119 aa)	34.7458	3	4	3	1	118	12.888	4.88	High	220000000	1.31	87.5895	3
FALSE	IsMasterProtein	VDAG_04433T0	VDAG_04433 | Verticillium dahliae VdLs.17 predicted protein (185 aa)	14.1304	2	5	2	1	184	20.206	4.91	High	1800000000	1.371	84.7859	2
FALSE	IsMasterProtein	VDAG_03321T0	VDAG_03321 | Verticillium dahliae VdLs.17 conserved hypothetical protein (209 aa)	8.17308	1	2	1	1	208	21.211	4.56	High	1000000000	0.931	83.7095	1
FALSE	IsMasterProtein	VDAG_04342T0	VDAG_04342 | Verticillium dahliae VdLs.17 mixed-linked glucanase (317 aa)	9.81013	2	2	2	1	316	34.094	4.83	High	84000000	0.425	81.7696	2
FALSE	IsMasterProtein	VDAG_07745T0	VDAG_07745 | Verticillium dahliae VdLs.17 bacterial leucyl aminopeptidase (385 aa)	9.375	3	3	3	1	384	41.969	6.23	High	76000000	0.389	81.6557	3
FALSE	IsMasterProtein	VDAG_04446T0	VDAG_04446 | Verticillium dahliae VdLs.17 YoaJ (228 aa)	14.978	2	2	2	1	227	23.972	5.16	High	49000000	0.52	80.7	2
FALSE	IsMasterProtein	VDAG_07211T0	VDAG_07211 | Verticillium dahliae VdLs.17 pyrimidine precursor biosynthesis enzyme THI11 (346 aa)	17.6812	6	7	6	1	345	38.568	5.67	High	77000000	0.778	80.1506	6
FALSE	IsMasterProtein	VDAG_09886T0	VDAG_09886 | Verticillium dahliae VdLs.17 conserved hypothetical protein (557 aa)	2.69784	1	1	1	1	556	61.253	5.49	High	51000000	0.059	79.79	1
FALSE	IsMasterProtein	VDAG_00201T0	VDAG_00201 | Verticillium dahliae VdLs.17 cellular nucleic acid-binding protein (190 aa)	6.34921	1	2	1	1	189	19.168	7.94	High	30000000	0.274	79.45	1
FALSE	IsMasterProtein	VDAG_07340T0	VDAG_07340 | Verticillium dahliae VdLs.17 conserved hypothetical protein (111 aa)	25.4545	2	2	2	1	110	11.305	7.36	High	290000000	0.52	78.7839	2
FALSE	IsMasterProtein	VDAG_06733T0	VDAG_06733 | Verticillium dahliae VdLs.17 glycerophosphoryl diester phosphodiesterase (279 aa)	19.7842	4	5	4	1	278	30.318	4.97	High	240000000	1.276	78.6648	4
FALSE	IsMasterProtein	VDAG_00825T0	VDAG_00825 | Verticillium dahliae VdLs.17 vacuolar protease A (399 aa)	2.51256	1	1	1	1	398	43.435	4.96	High	96000000	0.194	76.64	1
FALSE	IsMasterProtein	VDAG_03128T0	VDAG_03128 | Verticillium dahliae VdLs.17 conserved hypothetical protein (165 aa)	7.31707	2	3	2	1	164	17.066	4.17	High	360000000	1.154	75.8543	2
FALSE	IsMasterProtein	VDAG_05305T0	VDAG_05305 | Verticillium dahliae VdLs.17 predicted protein (535 aa)	10.1124	3	3	3	1	534	56.857	6.13	High	27000000	0.334	74.928	3
FALSE	IsMasterProtein	VDAG_04710T0	VDAG_04710 | Verticillium dahliae VdLs.17 feruloyl esterase B (489 aa)	2.2541	1	2	1	1	488	52.494	5.87	High	38000000	0.202	74.1529	1
FALSE	IsMasterProtein	VDAG_03143T0	VDAG_03143 | Verticillium dahliae VdLs.17 beta-glucosidase (216 aa)	22.7907	5	5	5	1	215	23.084	5	High	330000000	1.154	73.7942	5
FALSE	IsMasterProtein	VDAG_05121T0	VDAG_05121 | Verticillium dahliae VdLs.17 conserved hypothetical protein (162 aa)	31.0559	4	4	4	1	161	18.282	5.57	High	210000000	1.783	73.3733	4
FALSE	IsMasterProtein	VDAG_03146T0	VDAG_03146 | Verticillium dahliae VdLs.17 mmf1 (119 aa)	38.1356	4	5	4	1	118	12.91	5.03	High	260000000	2.162	73.2105	4
FALSE	IsMasterProtein	VDAG_06039T0	VDAG_06039 | Verticillium dahliae VdLs.17 conserved hypothetical protein (389 aa)	3.60825	1	1	1	1	388	35.987	4.28	High	67000000	0.233	71.71	1
FALSE	IsMasterProtein	VDAG_10051T0	VDAG_10051 | Verticillium dahliae VdLs.17 tyrosinase (546 aa)	8.25688	5	5	5	1	545	61.073	6.8	High	200000000	0.334	71.2731	5
FALSE	IsMasterProtein	VDAG_00229T0	VDAG_00229 | Verticillium dahliae VdLs.17 peroxiredoxin DOT5 (222 aa)	11.3122	2	3	2	1	221	23.004	8.82	High	21000000	0.413	70.0764	2
FALSE	IsMasterProtein	VDAG_01471T0	VDAG_01471 | Verticillium dahliae VdLs.17 NAP family protein (295 aa)	3.7415	1	1	1	1	294	33.343	4.31	High	17000000	0.116	68.84	1
FALSE	IsMasterProtein	VDAG_06816T0	VDAG_06816 | Verticillium dahliae VdLs.17 lysophospholipase (602 aa)	7.32113	4	5	4	1	601	64.54	4.96	High	190000000	0.468	68.6843	4
FALSE	IsMasterProtein	VDAG_05134T0	VDAG_05134 | Verticillium dahliae VdLs.17 inorganic pyrophosphatase (264 aa)	15.1515	4	5	4	1	264	30.052	4.98	High	160000000	0.73	68.6087	4
FALSE	IsMasterProtein	VDAG_04057T0	VDAG_04057 | Verticillium dahliae VdLs.17 conserved hypothetical protein (426 aa)	6.35294	2	3	2	1	425	42.636	5.48	High	460000000	0.778	68.6	2
FALSE	IsMasterProtein	VDAG_07205T0	VDAG_07205 | Verticillium dahliae VdLs.17 alpha/beta hydrolase (354 aa)	14.4476	5	7	5	1	353	39.046	9.25	High	78000000	0.817	68.1415	5
FALSE	IsMasterProtein	VDAG_07290T0	VDAG_07290 | Verticillium dahliae VdLs.17 carboxypeptidase B (416 aa)	11.8072	5	5	5	1	415	44.912	7.24	High	130000000	0.616	66.9021	5
FALSE	IsMasterProtein	VDAG_05119T0	VDAG_05119 | Verticillium dahliae VdLs.17 conserved hypothetical protein (1536 aa)	1.43322	2	2	2	1	1535	162.64	4.48	High	72000000	0.084	66.7428	2
FALSE	IsMasterProtein	VDAG_03526T0	VDAG_03526 | Verticillium dahliae VdLs.17 alpha-glucuronidase (843 aa)	6.29454	5	5	5	1	842	93.338	4.81	High	65000000	0.265	66.0026	5
FALSE	IsMasterProtein	VDAG_01415T0	VDAG_01415 | Verticillium dahliae VdLs.17 dipeptidase (490 aa)	2.04499	1	1	1	1	489	53.977	6.35	High	19000000	0.083	65.26	1
FALSE	IsMasterProtein	VDAG_01467T0	VDAG_01467 | Verticillium dahliae VdLs.17 glucose-repressible gene protein (72 aa)	42.2535	2	3	2	1	71	7.453	6.79	High	290000000	0.995	64.3472	2
FALSE	IsMasterProtein	VDAG_06930T0	VDAG_06930 | Verticillium dahliae VdLs.17 conserved hypothetical protein (384 aa)	17.7546	4	5	4	1	383	40.852	4.88	High	130000000	1.054	62.9449	4
FALSE	IsMasterProtein	VDAG_08620T0	VDAG_08620 | Verticillium dahliae VdLs.17 peptide-N4-(N-acetyl-beta-glucosaminyl)asparagine amidase A (683 aa)	6.30499	4	4	4	1	682	74.748	5.8	High	30000000	0.259	62.736	4
FALSE	IsMasterProtein	VDAG_02923T0	VDAG_02923 | Verticillium dahliae VdLs.17 FAD-linked sulfhydryl oxidase ERV2 (201 aa)	17	3	3	3	1	200	21.684	6.99	High	110000000	0.54	61.5169	3
FALSE	IsMasterProtein	VDAG_08267T0	VDAG_08267 | Verticillium dahliae VdLs.17 predicted protein (194 aa)	5.18135	1	2	1	1	193	20.77	5.29	High	160000000	0.233	59.82	1
FALSE	IsMasterProtein	VDAG_09715T0	VDAG_09715 | Verticillium dahliae VdLs.17 conserved hypothetical protein (476 aa)	2.52632	1	1	1	1	475	51.358	4.98	High	27000000	0.116	59.7	1
FALSE	IsMasterProtein	VDAG_07528T0	VDAG_07528 | Verticillium dahliae VdLs.17 conserved hypothetical protein (86 aa)	12.9412	1	1	1	1	85	8.914	5.38	High	150000000	0.468	59.14	1
FALSE	IsMasterProtein	VDAG_08916T0	VDAG_08916 | Verticillium dahliae VdLs.17 glyceraldehyde-3-phosphate dehydrogenase (339 aa)	5.6213	2	2	2	1	338	36.131	6.58	High	44000000	0.172	58.3197	2
FALSE	IsMasterProtein	VDAG_03073T0	VDAG_03073 | Verticillium dahliae VdLs.17 Cobalamin-independent synthase (763 aa)	5.11811	4	4	4	1	762	85.426	6.55	High	67000000	0.16	58.3004	4
FALSE	IsMasterProtein	VDAG_04291T0	VDAG_04291 | Verticillium dahliae VdLs.17 conserved hypothetical protein (377 aa)	24.734	6	8	6	1	376	40.825	4.68	High	120000000	1.404	57.9006	6
FALSE	IsMasterProtein	VDAG_06339T0	VDAG_06339 | Verticillium dahliae VdLs.17 conserved hypothetical protein (139 aa)	7.24638	1	1	1	1	138	14.926	10.18	High	69000000	0.179	57.66	1
FALSE	IsMasterProtein	VDAG_08039T0	VDAG_08039 | Verticillium dahliae VdLs.17 conserved hypothetical protein (386 aa)	7.01299	3	3	3	1	385	42.771	6.54	High	89000000	0.304	57.4542	3
FALSE	IsMasterProtein	VDAG_09554T0	VDAG_09554 | Verticillium dahliae VdLs.17 lysozyme (188 aa)	12.8342	2	2	2	1	187	19.665	7.15	High	1200000000	0.778	57.3736	2
FALSE	IsMasterProtein	VDAG_10224T0	VDAG_10224 | Verticillium dahliae VdLs.17 conserved hypothetical protein (629 aa)	2.07006	1	1	1	1	628	72.659	8.37	High	4300000	0.046	56.7	1
FALSE	IsMasterProtein	VDAG_00408T0	VDAG_00408 | Verticillium dahliae VdLs.17 glucoamylase P (623 aa)	9.00322	4	4	4	1	622	67.269	4.96	High	130000000	0.292	56.57	4
FALSE	IsMasterProtein	VDAG_08248T0	VDAG_08248 | Verticillium dahliae VdLs.17 hypothetical protein (177 aa)	19.3182	3	3	3	1	176	18.482	9	High	51000000	0.701	56.0236	3
FALSE	IsMasterProtein	VDAG_05645T0	VDAG_05645 | Verticillium dahliae VdLs.17 conserved hypothetical protein (496 aa)	7.27273	3	3	3	1	495	54.301	6.76	High	36000000	0.212	55.54	3
FALSE	IsMasterProtein	VDAG_09122T0	VDAG_09122 | Verticillium dahliae VdLs.17 conserved hypothetical protein (713 aa)	2.10674	1	1	1	1	712	74.229	4.49	High	33000000	0.136	54.37	1
FALSE	IsMasterProtein	VDAG_01780T0	VDAG_01780 | Verticillium dahliae VdLs.17 ATP-dependent RNA helicase SUB2 (514 aa)	2.92398	1	2	1	1	513	56.818	6.49	High	30000000	0.116	54.2	1
FALSE	IsMasterProtein	VDAG_05724T0	VDAG_05724 | Verticillium dahliae VdLs.17 conserved hypothetical protein (932 aa)	2.14823	1	1	1	1	931	103.152	8.87	High	24000000	0.032	54.16	1
FALSE	IsMasterProtein	VDAG_09390T0	VDAG_09390 | Verticillium dahliae VdLs.17 nucleoside diphosphate kinase (155 aa)	11.039	2	2	2	1	154	16.866	7.37	High	30000000	0.389	53.811	2
FALSE	IsMasterProtein	VDAG_06910T0	VDAG_06910 | Verticillium dahliae VdLs.17 hsp70-like protein (652 aa)	3.53303	2	3	2	1	651	70.786	5.21	High	130000000	0.139	53.3993	2
FALSE	IsMasterProtein	VDAG_01456T0	VDAG_01456 | Verticillium dahliae VdLs.17 disulfide-isomerase erp38 (373 aa)	8.06452	3	3	3	1	372	39.959	6.81	High	65000000	0.212	52.6699	3
FALSE	IsMasterProtein	VDAG_06261T0	VDAG_06261 | Verticillium dahliae VdLs.17 peptidyl-prolyl cis-trans isomerase (183 aa)	13.7363	2	2	2	1	182	19.639	8.12	High	66000000	0.334	52.31	2
FALSE	IsMasterProtein	VDAG_07155T0	VDAG_07155 | Verticillium dahliae VdLs.17 26S protease regulatory subunit 8 (390 aa)	3.3419	1	1	1	1	389	43.406	8.41	High	4500000	0.059	51.85	1
FALSE	IsMasterProtein	VDAG_09230T0	VDAG_09230 | Verticillium dahliae VdLs.17 conserved hypothetical protein (572 aa)	2.62697	2	2	2	1	571	56.753	8.12	High	54000000	0.194	51.1463	2
FALSE	IsMasterProtein	VDAG_03476T0	VDAG_03476 | Verticillium dahliae VdLs.17 Axe2 (285 aa)	18.3099	4	4	4	1	284	29.038	4.41	High	97000000	0.848	50.7657	4
FALSE	IsMasterProtein	VDAG_04288T0	VDAG_04288 | Verticillium dahliae VdLs.17 ATP-dependent RNA helicase eIF4A (398 aa)	2.51889	1	1	1	1	397	44.769	5.07	High	16000000	0.075	50.41	1
FALSE	IsMasterProtein	VDAG_04367T0	VDAG_04367 | Verticillium dahliae VdLs.17 ADP-ribosylation factor (184 aa)	5.46448	1	1	1	1	183	20.921	6.8	High	39000000	0.145	50.23	1
FALSE	IsMasterProtein	VDAG_10094T0	VDAG_10094 | Verticillium dahliae VdLs.17 conserved hypothetical protein (648 aa)	2.31839	2	3	2	1	647	69.888	5.52	High	98000000	0.155	49.1986	2
FALSE	IsMasterProtein	VDAG_08100T0	VDAG_08100 | Verticillium dahliae VdLs.17 serin endopeptidase (841 aa)	3.92857	4	5	4	1	840	90.831	5.5	High	88000000	0.179	49.0766	4
FALSE	IsMasterProtein	VDAG_05941T0	VDAG_05941 | Verticillium dahliae VdLs.17 adenosine kinase (348 aa)	3.45821	1	1	1	1	347	37.686	5.2	High	26000000	0.096	48.49	1
FALSE	IsMasterProtein	VDAG_07165T0	VDAG_07165 | Verticillium dahliae VdLs.17 conserved hypothetical protein (446 aa)	3.14607	1	1	1	1	445	46.416	5.31	High		0.259	48.17	1
FALSE	IsMasterProtein	VDAG_07168T0	VDAG_07168 | Verticillium dahliae VdLs.17 1,3-beta-glucanosyltransferase gel2 (460 aa)	6.53595	3	4	3	1	459	50.001	4.91	High	70000000	0.35	47.4214	3
FALSE	IsMasterProtein	VDAG_02470T0	VDAG_02470 | Verticillium dahliae VdLs.17 pregnancy-associated glycoprotein (474 aa)	2.537	1	1	1	1	473	50.149	4.59	High	29000000	0.166	47.05	1
FALSE	IsMasterProtein	VDAG_10104T0	VDAG_10104 | Verticillium dahliae VdLs.17 CIA30 family protein (234 aa)	4.29185	1	1	1	1	233	25.924	6.8	High	52000000	0.129	45.93	1
FALSE	IsMasterProtein	VDAG_07847T0	VDAG_07847 | Verticillium dahliae VdLs.17 predicted protein (114 aa)	30.9735	2	3	2	1	113	12.201	4.67	High	190000000	1.683	45.82	2
FALSE	IsMasterProtein	VDAG_08579T0	VDAG_08579 | Verticillium dahliae VdLs.17 conserved hypothetical protein (455 aa)	4.62555	1	2	1	1	454	50.59	4.63	High	96000000	0.359	45.4171	1
FALSE	IsMasterProtein	VDAG_05970T0	VDAG_05970 | Verticillium dahliae VdLs.17 conserved hypothetical protein (239 aa)	10.084	1	2	1	1	238	24.425	4.13	High	400000000	2.162	45.4	1
FALSE	IsMasterProtein	VDAG_03029T0	VDAG_03029 | Verticillium dahliae VdLs.17 enolase (439 aa)	3.19635	1	1	1	1	438	47.489	5.41	High	8700000	0.061	45.21	1
FALSE	IsMasterProtein	VDAG_01103T0	VDAG_01103 | Verticillium dahliae VdLs.17 conserved hypothetical protein (355 aa)	14.9718	4	4	4	1	354	39.735	6.35	High	100000000	0.407	44.1407	4
FALSE	IsMasterProtein	VDAG_05503T0	VDAG_05503 | Verticillium dahliae VdLs.17 feruloyl esterase B (547 aa)	3.11355	2	2	2	1	546	59.028	4.93	High	64000000	0.15	44.06	2
FALSE	IsMasterProtein	VDAG_07972T0	VDAG_07972 | Verticillium dahliae VdLs.17 conserved hypothetical protein (265 aa)	3.78788	1	1	1	1	264	29.402	5.59	High		0.145	44	1
FALSE	IsMasterProtein	VDAG_09382T0	VDAG_09382 | Verticillium dahliae VdLs.17 glucose oxidase (589 aa)	4.7619	2	2	2	1	588	64.215	8.88	High	27000000	0.105	42.2983	2
FALSE	IsMasterProtein	VDAG_07212T0	VDAG_07212 | Verticillium dahliae VdLs.17 conserved hypothetical protein (306 aa)	4.2623	1	1	1	1	305	33.41	4.96	High	23000000	0.136	42.02	1
FALSE	IsMasterProtein	VDAG_08965T0	VDAG_08965 | Verticillium dahliae VdLs.17 1,3(4)-beta-glucanase (187 aa)	22.5806	1	3	1	1	186	19.785	4.73	High	2000000000	2.162	41.6133	1
FALSE	IsMasterProtein	VDAG_03134T0	VDAG_03134 | Verticillium dahliae VdLs.17 conserved hypothetical protein (110 aa)	21.1009	2	4	2	1	109	12.166	5.52	High	79000000	0.778	41.6083	2
FALSE	IsMasterProtein	VDAG_00987T0	VDAG_00987 | Verticillium dahliae VdLs.17 TOS1 (457 aa)	12.9386	4	4	4	1	456	48.903	5.96	High	140000000	0.468	41.5655	4
FALSE	IsMasterProtein	VDAG_05097T0	VDAG_05097 | Verticillium dahliae VdLs.17 conserved hypothetical protein (324 aa)	1.85759	1	1	1	1	323	35.372	4.83	High	34000000	0.075	40.99	1
FALSE	IsMasterProtein	VDAG_08131T0	VDAG_08131 | Verticillium dahliae VdLs.17 elongation factor 3 (1053 aa)	2.85171	3	3	3	1	1052	116.364	6.37	High	57000000	0.09	40.735	3
FALSE	IsMasterProtein	VDAG_02735T0	VDAG_02735 | Verticillium dahliae VdLs.17 conserved hypothetical protein (156 aa)	5.16129	1	1	1	1	155	16.22	4.5	High	17000000	0.389	40.37	1
FALSE	IsMasterProtein	VDAG_05871T0	VDAG_05871 | Verticillium dahliae VdLs.17 histone H4.2 (104 aa)	21.3592	2	2	2	1	103	11.349	11.36	High	85000000	0.585	39.5183	2
FALSE	IsMasterProtein	VDAG_03973T0	VDAG_03973 | Verticillium dahliae VdLs.17 beta-glucosidase (805 aa)	1.86567	1	2	1	1	804	86.613	5.44	High	130000000	0.105	39.3906	1
FALSE	IsMasterProtein	VDAG_01206T0	VDAG_01206 | Verticillium dahliae VdLs.17 pyruvate kinase (528 aa)	1.70778	1	1	1	1	527	57.593	6.64	High	47000000	0.053	39.24	1
FALSE	IsMasterProtein	VDAG_10388T0	VDAG_10388 | Verticillium dahliae VdLs.17 exostosin-2 (264 aa)	2.6616	1	1	1	1	263	29.799	6.99	High	10000000	0.179	39.23	1
FALSE	IsMasterProtein	VDAG_00423T0	VDAG_00423 | Verticillium dahliae VdLs.17 FK506-binding protein 1B (149 aa)	17.5676	2	2	2	1	148	15.941	9.5	High	120000000	0.389	39.23	2
FALSE	IsMasterProtein	VDAG_07795T0	VDAG_07795 | Verticillium dahliae VdLs.17 predicted protein (255 aa)	3.54331	1	1	1	1	254	28.213	5.14	High	38000000	0.11	39.01	1
FALSE	IsMasterProtein	VDAG_04591T0	VDAG_04591 | Verticillium dahliae VdLs.17 calmodulin (150 aa)	16.1074	2	2	2	1	149	16.986	4.27	High	39000000	0.425	38.93	2
FALSE	IsMasterProtein	VDAG_00775T0	VDAG_00775 | Verticillium dahliae VdLs.17 glucose-6-phosphate isomerase (554 aa)	4.70163	2	2	2	1	553	60.443	6	High	33000000	0.136	38.53	2
FALSE	IsMasterProtein	VDAG_00749T0	VDAG_00749 | Verticillium dahliae VdLs.17 predicted protein (272 aa)	4.79705	1	1	1	1	271	27.44	4.87	High	52000000	0.585	38.43	1
FALSE	IsMasterProtein	VDAG_05375T0	VDAG_05375 | Verticillium dahliae VdLs.17 covalently-linked cell wall protein (442 aa)	2.26757	1	1	1	1	441	45.792	4.53	High	250000000	0.233	38.42	1
FALSE	IsMasterProtein	VDAG_03038T0	VDAG_03038 | Verticillium dahliae VdLs.17 periplasmic trehalase (683 aa)	4.10557	3	3	3	1	682	76.73	4.77	High	80000000	0.218	38.41	3
FALSE	IsMasterProtein	VDAG_07980T0	VDAG_07980 | Verticillium dahliae VdLs.17 aminopeptidase Y (492 aa)	3.86965	2	2	2	1	491	52.918	5.31	High	50000000	0.172	38.4015	2
FALSE	IsMasterProtein	VDAG_05963T0	VDAG_05963 | Verticillium dahliae VdLs.17 predicted protein (331 aa)	1.81818	1	1	1	1	330	33.909	4.4	High	34000000	0.212	38.32	1
FALSE	IsMasterProtein	VDAG_08265T0	VDAG_08265 | Verticillium dahliae VdLs.17 aspergillopepsin F (445 aa)	2.92793	1	1	1	1	444	47.365	8.21	High	5800000	0.105	37.78	1
FALSE	IsMasterProtein	VDAG_04407T0	VDAG_04407 | Verticillium dahliae VdLs.17 conserved hypothetical protein (197 aa)	4.59184	1	1	1	1	196	19.437	4.53	High	25000000	0.468	37.77	1
FALSE	IsMasterProtein	VDAG_02978T0	VDAG_02978 | Verticillium dahliae VdLs.17 sucrose-6-phosphate hydrolase (667 aa)	3.003	2	2	2	1	666	73.11	5.35	High	49000000	0.141	36.67	2
FALSE	IsMasterProtein	VDAG_02630T0	VDAG_02630 | Verticillium dahliae VdLs.17 superoxide dismutase (131 aa)	6.92308	1	1	1	1	130	13.491	9.63	High	34000000	0.259	36.56	1
FALSE	IsMasterProtein	VDAG_05799T0	VDAG_05799 | Verticillium dahliae VdLs.17 pectinesterase (331 aa)	6.06061	1	1	1	1	330	34.789	9.04	High	8200000	0.116	36.45	1
FALSE	IsMasterProtein	VDAG_03722T0	VDAG_03722 | Verticillium dahliae VdLs.17 conserved hypothetical protein (479 aa)	19.6653	5	7	5	1	478	51.355	8.54	High	340000000	0.484	36.3056	5
FALSE	IsMasterProtein	VDAG_04607T0	VDAG_04607 | Verticillium dahliae VdLs.17 malate dehydrogenase (266 aa)	3.77358	1	1	1	1	265	28.293	4.91	High	190000000	0.136	35.92	1
FALSE	IsMasterProtein	VDAG_10347T0	VDAG_10347 | Verticillium dahliae VdLs.17 ATP synthase subunit alpha (554 aa)	2.35081	1	1	1	1	553	59.792	9.11	High	8500000	0.047	35.89	1
FALSE	IsMasterProtein	VDAG_05614T0	VDAG_05614 | Verticillium dahliae VdLs.17 zinc finger protein GIS2 (205 aa)	6.37255	1	1	1	1	204	20.784	8.4	High	29000000	0.145	35.56	1
FALSE	IsMasterProtein	VDAG_04552T0	VDAG_04552 | Verticillium dahliae VdLs.17 conserved hypothetical protein (192 aa)	5.2356	1	1	1	1	191	20.552	4.36	High	490000000	0.468	34.96	1
FALSE	None	VDAG_02787T0	VDAG_02787 | Verticillium dahliae VdLs.17 Crr1p (536 aa)	1.30841	1	2	1	1	535	57.708	6.3	High	5100000000	0.061	34.8875	1
FALSE	IsMasterProtein	VDAG_05983T0	VDAG_05983 | Verticillium dahliae VdLs.17 conserved hypothetical protein (216 aa)	5.11628	1	1	1	1	215	21.619	7.94	High	51000000	0.212	34.66	1
FALSE	IsMasterProtein	VDAG_03011T0	VDAG_03011 | Verticillium dahliae VdLs.17 conserved hypothetical protein (699 aa)	2.149	2	2	2	1	698	74.922	4.87	High	77000000	0.222	34.605	2
FALSE	IsMasterProtein	VDAG_04966T0	VDAG_04966 | Verticillium dahliae VdLs.17 endothelin-converting enzyme (742 aa)	2.2942	2	2	2	1	741	82.5	5.38	High	23000000	0.093	34.48	2
FALSE	IsMasterProtein	VDAG_07983T0	VDAG_07983 | Verticillium dahliae VdLs.17 mixed-linked glucanase (1015 aa)	1.47929	2	2	2	1	1014	106.581	4.04	High	85000000	0.212	34.02	2
FALSE	IsMasterProtein	VDAG_02489T0	VDAG_02489 | Verticillium dahliae VdLs.17 transmembrane protein PFT27 (497 aa)	3.02419	1	1	1	1	496	53.183	6.39	High	16000000	0.077	32.79	1
FALSE	IsMasterProtein	VDAG_06423T0	VDAG_06423 | Verticillium dahliae VdLs.17 selenoprotein W family protein (248 aa)	5.26316	1	1	1	1	247	25.147	5.95	High	12000000	0.179	32.62	1
FALSE	IsMasterProtein	VDAG_06653T0	VDAG_06653 | Verticillium dahliae VdLs.17 eukaryotic initiation factor 4F subunit p130 (1529 aa)	0.850785	1	1	1	1	1528	160.955	9.64	High	50000000	0.022	32.61	1
FALSE	IsMasterProtein	VDAG_06513T0	VDAG_06513 | Verticillium dahliae VdLs.17 6-phosphogluconolactonase (261 aa)	3.46154	1	1	1	1	260	28.132	5.24	High	8000000	0.136	32.59	1
FALSE	IsMasterProtein	VDAG_01054T0	VDAG_01054 | Verticillium dahliae VdLs.17 conserved hypothetical protein (209 aa)	5.76923	1	4	1	1	208	21.491	4.41	High	730000000	1.512	32.47	1
FALSE	None	VDAG_08144T0	VDAG_08144 | Verticillium dahliae VdLs.17 homogentisate 1,2-dioxygenase (508 aa)	1.18343	1	1	1	1	507	57.063	5.81	High	1700000000	0.062	32.12	1
FALSE	IsMasterProtein	VDAG_06424T0	VDAG_06424 | Verticillium dahliae VdLs.17 eukaryotic translation initiation factor 3 subunit A (1067 aa)	1.31332	1	1	1	1	1066	121.299	9.42	High	15000000	0.023	32.05	1
FALSE	IsMasterProtein	VDAG_06959T0	VDAG_06959 | Verticillium dahliae VdLs.17 conserved hypothetical protein (478 aa)	2.51572	1	1	1	1	477	50.431	5.16	High	3700000	0.059	31.82	1
FALSE	IsMasterProtein	VDAG_04046T0	VDAG_04046 | Verticillium dahliae VdLs.17 hypothetical protein (348 aa)	2.59366	1	1	1	1	347	33.245	3.75	High	88000000	0.778	31.64	1
FALSE	IsMasterProtein	VDAG_04440T0	VDAG_04440 | Verticillium dahliae VdLs.17 hypothetical protein (219 aa)	16.055	2	3	2	1	218	21.722	4.53	High	360000000	1.512	31.53	2
FALSE	IsMasterProtein	VDAG_10272T0	VDAG_10272 | Verticillium dahliae VdLs.17 26S proteasome regulatory subunit rpn-1 (902 aa)	1.33185	1	1	1	1	901	99.585	4.93	High	10000000	0.037	31.5	1
FALSE	IsMasterProtein	VDAG_02832T0	VDAG_02832 | Verticillium dahliae VdLs.17 FAD binding domain-containing protein (535 aa)	6.36704	3	3	3	1	534	57.005	6.79	High	120000000	0.269	31.34	3
FALSE	IsMasterProtein	VDAG_09117T0	VDAG_09117 | Verticillium dahliae VdLs.17 secreted protein (278 aa)	9.38628	2	2	2	1	277	31.173	6.46	High	22000000	0.245	31.2031	2
FALSE	IsMasterProtein	VDAG_04480T0	VDAG_04480 | Verticillium dahliae VdLs.17 cell wall protein (365 aa)	2.1978	1	1	1	1	364	38.579	4.77	High	180000000	0.179	31.2	1
FALSE	IsMasterProtein	VDAG_09341T0	VDAG_09341 | Verticillium dahliae VdLs.17 hydrolase (298 aa)	3.0303	1	1	1	1	297	32.364	6.64	High	19000000	0.145	30.87	1
FALSE	IsMasterProtein	VDAG_04289T0	VDAG_04289 | Verticillium dahliae VdLs.17 cytidine deaminase (171 aa)	5.29412	1	1	1	1	170	18.323	5.12	High	27000000	0.194	30.78	1
FALSE	IsMasterProtein	VDAG_00928T0	VDAG_00928 | Verticillium dahliae VdLs.17 conserved hypothetical protein (347 aa)	3.17919	1	1	1	1	346	37.853	7.69	High	7400000	0.122	30.75	1
FALSE	IsMasterProtein	VDAG_08730T0	VDAG_08730 | Verticillium dahliae VdLs.17 WSC domain-containing protein (1086 aa)	0.921659	1	1	1	1	1085	114.493	4.55	High	21000000	0.049	30.19	1
FALSE	IsMasterProtein	VDAG_07230T0	VDAG_07230 | Verticillium dahliae VdLs.17 superoxide dismutase (206 aa)	11.2195	2	2	2	1	205	22.672	6.61	High	50000000	0.389	29.93	2
FALSE	IsMasterProtein	VDAG_08767T0	VDAG_08767 | Verticillium dahliae VdLs.17 DUF907 domain-containing protein (696 aa)	1.43885	1	1	1	1	695	74.582	7.93	High	140000000	0.058	29.8	1
FALSE	IsMasterProtein	VDAG_03799T0	VDAG_03799 | Verticillium dahliae VdLs.17 conserved hypothetical protein (164 aa)	9.20245	2	2	2	1	163	16.599	5.14	High	56000000	0.52	29.53	2
FALSE	IsMasterProtein	VDAG_05967T0	VDAG_05967 | Verticillium dahliae VdLs.17 alkaline proteinase (407 aa)	6.65025	3	3	3	1	406	41.622	7.72	High	20000000	0.35	29.48	3
FALSE	IsMasterProtein	VDAG_09613T0	VDAG_09613 | Verticillium dahliae VdLs.17 mannan endo-1,4-beta-mannosidase (398 aa)	6.80101	2	2	2	1	397	44.166	5	High	38000000	0.172	29.1112	2
FALSE	IsMasterProtein	VDAG_06138T0	VDAG_06138 | Verticillium dahliae VdLs.17 6-hydroxy-D-nicotine oxidase (500 aa)	3.60721	2	2	2	1	499	54.032	5.48	High	14000000	0.16	28.96	2
FALSE	IsMasterProtein	VDAG_08530T0	VDAG_08530 | Verticillium dahliae VdLs.17 farnesyl pyrophosphate synthetase (348 aa)	5.76369	2	2	2	1	347	39.821	5.21	High	33000000	0.233	28.78	2
FALSE	IsMasterProtein	VDAG_08724T0	VDAG_08724 | Verticillium dahliae VdLs.17 cytosolic Cu/Zn superoxide dismutase (267 aa)	9.3985	2	2	2	1	266	27.484	4.67	High	200000000	0.468	28.7513	2
FALSE	IsMasterProtein	VDAG_07065T0	VDAG_07065 | Verticillium dahliae VdLs.17 conserved hypothetical protein (800 aa)	1.62703	1	1	1	1	799	85.622	5.88	High	40000000	0.058	28.75	1
FALSE	IsMasterProtein	VDAG_03544T0	VDAG_03544 | Verticillium dahliae VdLs.17 conserved hypothetical protein (282 aa)	3.20285	1	1	1	1	281	29.376	4.12	High	220000000	0.259	28.68	1
FALSE	IsMasterProtein	VDAG_06686T0	VDAG_06686 | Verticillium dahliae VdLs.17 WD repeat-containing protein 5B (317 aa)	2.8481	1	1	1	1	316	35.009	7.03	High	16000000	0.122	28.63	1
FALSE	IsMasterProtein	VDAG_03709T0	VDAG_03709 | Verticillium dahliae VdLs.17 predicted protein (120 aa)	8.40336	1	1	1	1	119	13.097	9.09	High	24000000	0.292	28.16	1
FALSE	IsMasterProtein	VDAG_03792T0	VDAG_03792 | Verticillium dahliae VdLs.17 beta-fructofuranosidase (681 aa)	1.76471	1	1	1	1	680	74.765	4.79	High		0.077	27.94	1
FALSE	IsMasterProtein	VDAG_07406T0	VDAG_07406 | Verticillium dahliae VdLs.17 endoglucanase-1 (308 aa)	7.49186	2	2	2	1	307	32.215	8.54	High	53000000	0.425	27.89	2
FALSE	IsMasterProtein	VDAG_06461T0	VDAG_06461 | Verticillium dahliae VdLs.17 elicitor protein (334 aa)	2.7027	1	1	1	1	333	35.702	9.41	High	260000000	0.08	27.47	1
FALSE	IsMasterProtein	VDAG_04007T0	VDAG_04007 | Verticillium dahliae VdLs.17 conserved hypothetical protein (286 aa)	2.45614	1	1	1	1	285	29.933	6.05	High	570000000	0.194	27.34	1
FALSE	IsMasterProtein	VDAG_03965T0	VDAG_03965 | Verticillium dahliae VdLs.17 predicted protein (433 aa)	2.31481	1	1	1	1	432	41.771	4.93	High	7300000	0.101	27.33	1
FALSE	IsMasterProteinCandidate	VDAG_00144T0	VDAG_00144 | Verticillium dahliae VdLs.17 1,3-beta-glucanosyltransferase gel1 (447 aa)	1.56951	1	1	1	1	446	48.391	4.45	High	18000000	0.129	27.32	1
FALSE	IsMasterProtein	VDAG_01798T0	VDAG_01798 | Verticillium dahliae VdLs.17 efr-3 (1164 aa)	0.601892	1	1	1	1	1163	126.786	7.5	High	18000000	0.027	27.32	1
FALSE	IsMasterProtein	VDAG_08063T0	VDAG_08063 | Verticillium dahliae VdLs.17 ribose-5-phosphate isomerase (282 aa)	13.1673	3	3	3	1	281	28.998	6.1	High	62000000	0.413	26.66	3
FALSE	IsMasterProtein	VDAG_03907T0	VDAG_03907 | Verticillium dahliae VdLs.17 aminopeptidase Y (498 aa)	1.20724	1	1	1	1	497	53.26	5.22	High	12000000	0.101	26.32	1
FALSE	IsMasterProtein	VDAG_08804T0	VDAG_08804 | Verticillium dahliae VdLs.17 6,7-dimethyl-8-ribityllumazine synthase (201 aa)	6.5	1	1	1	1	200	20.682	6.01	High	38000000	0.259	26.18	1
FALSE	IsMasterProtein	VDAG_09415T0	VDAG_09415 | Verticillium dahliae VdLs.17 histone H2B (138 aa)	14.5985	2	2	2	1	137	14.836	10.13	High	45000000	0.292	25.768	2
FALSE	IsMasterProtein	VDAG_03047T0	VDAG_03047 | Verticillium dahliae VdLs.17 disulfide-isomerase (506 aa)	6.73267	3	3	3	1	505	54.99	4.75	High	69000000	0.179	24.46	3
FALSE	IsMasterProtein	VDAG_01692T0	VDAG_01692 | Verticillium dahliae VdLs.17 endoglucanase (404 aa)	7.69231	2	2	2	1	403	43.362	6.39	High	67000000	0.274	23.69	2
FALSE	IsMasterProtein	VDAG_08897T0	VDAG_08897 | Verticillium dahliae VdLs.17 cofilin (154 aa)	10.4575	1	1	1	1	153	16.955	5.43	High	86000000	0.194	23.49	1
FALSE	IsMasterProtein	VDAG_00442T0	VDAG_00442 | Verticillium dahliae VdLs.17 heat shock protein SSC1 (651 aa)	1.53846	1	1	1	1	650	70.733	6.13	High	9700000	0.041	23.44	1
FALSE	IsMasterProtein	VDAG_05458T0	VDAG_05458 | Verticillium dahliae VdLs.17 acetylxylan esterase (340 aa)	4.71976	1	1	1	1	339	35.691	4.97	High	47000000	0.166	23.11	1
FALSE	IsMasterProtein	VDAG_09695T0	VDAG_09695 | Verticillium dahliae VdLs.17 protein phosphatase 2C ABI1 (581 aa)	1.72414	1	1	1	1	580	61.286	5.63	High	16000000	0.058	22.86	1
FALSE	IsMasterProtein	VDAG_01336T0	VDAG_01336 | Verticillium dahliae VdLs.17 60S ribosomal protein L4-B (353 aa)	3.97727	2	2	2	1	352	37.863	10.81	High	37000000	0.166	22.37	2
FALSE	IsMasterProtein	VDAG_04364T0	VDAG_04364 | Verticillium dahliae VdLs.17 60S ribosomal protein L6-3 (203 aa)	4.45545	1	1	1	1	202	22.415	10.04	High	30000000	0.11	21.48	1
FALSE	IsMasterProtein	VDAG_05725T0	VDAG_05725 | Verticillium dahliae VdLs.17 predicted protein (222 aa)	15.3846	2	2	2	1	221	22.888	5.19	High	80000000	0.585	21.41	2
FALSE	IsMasterProtein	VDAG_00499T0	VDAG_00499 | Verticillium dahliae VdLs.17 endothiapepsin (410 aa)	5.37897	2	2	2	1	409	42.551	6.8	High	290000000	0.222	21.31	2
FALSE	IsMasterProtein	VDAG_02670T0	VDAG_02670 | Verticillium dahliae VdLs.17 cerevisin (527 aa)	10.6464	3	3	3	1	526	55.973	6.2	High	48000000	0.233	21.0638	3
FALSE	IsMasterProtein	VDAG_06934T0	VDAG_06934 | Verticillium dahliae VdLs.17 aldose 1-epimerase (411 aa)	6.09756	2	2	2	1	410	44.876	5.03	High	71000000	0.222	20.93	2
FALSE	None	VDAG_05516T0	VDAG_05516 | Verticillium dahliae VdLs.17 78 kDa glucose-regulated protein (667 aa)	1.8018	1	1	1	1	666	72.611	4.98	High	29000000	0.046	20.61	1
FALSE	IsMasterProtein	VDAG_04645T0	VDAG_04645 | Verticillium dahliae VdLs.17 heat shock protein (702 aa)	1.42653	1	1	1	1	701	79.786	4.94	High	33000000	0.039	20.42	1
FALSE	IsMasterProteinCandidate	VDAG_05346T0	VDAG_05346 | Verticillium dahliae VdLs.17 Cel74a (719 aa)	1.11421	1	1	1	1	718	75.243	4.79	High	6400000	0.072	20.33	1
FALSE	IsMasterProtein	VDAG_09286T0	VDAG_09286 | Verticillium dahliae VdLs.17 Cel74a (817 aa)	0.980392	1	1	1	1	816	85.31	6.55	High	6400000	0.058	20.33	1
FALSE	IsMasterProtein	VDAG_04122T0	VDAG_04122 | Verticillium dahliae VdLs.17 inorganic pyrophosphatase (291 aa)	3.10345	1	1	1	1	290	32.764	5.57	High	22000000	0.101	19.95	1
FALSE	IsMasterProtein	VDAG_05804T0	VDAG_05804 | Verticillium dahliae VdLs.17 pre-mRNA-splicing factor cwc15 (247 aa)	5.69106	1	1	1	1	246	27.642	4.88	High	5100000	0.129	19.48	1
FALSE	None	VDAG_04350T0	VDAG_04350 | Verticillium dahliae VdLs.17 L-lactate ferricytochrome c oxidoreductase (250 aa)	4.01606	1	1	1	1	249	26.254	5.31	High	190000000	0.136	19.43	1
FALSE	IsMasterProtein	VDAG_01421T0	VDAG_01421 | Verticillium dahliae VdLs.17 tropomyosin (162 aa)	11.8012	2	2	2	1	161	18.759	4.93	High	31000000	0.311	19.02	2
FALSE	IsMasterProtein	VDAG_01828T0	VDAG_01828 | Verticillium dahliae VdLs.17 conserved hypothetical protein (111 aa)	9.09091	1	1	1	1	110	11.434	5	High	13000000	0.334	18.91	1
FALSE	IsMasterProtein	VDAG_07907T0	VDAG_07907 | Verticillium dahliae VdLs.17 rho GDP-dissociation inhibitor (258 aa)	9.72763	2	2	2	1	257	28.509	6.81	High	92000000	0.311	18	2
FALSE	IsMasterProtein	VDAG_03948T0	VDAG_03948 | Verticillium dahliae VdLs.17 plasma membrane ATPase (887 aa)	3.27314	3	3	3	1	886	96.17	5.11	High	32000000	0.131	0	3
FALSE	IsMasterProtein	VDAG_02972T0	VDAG_02972 | Verticillium dahliae VdLs.17 conserved hypothetical protein (215 aa)	3.73832	1	1	1	1	214	22.716	5.06	High	40000000	0.166	0	1
FALSE	IsMasterProtein	VDAG_03235T0	VDAG_03235 | Verticillium dahliae VdLs.17 para-nitrobenzyl esterase (560 aa)	2.86225	2	2	2	1	559	60.987	7.03	High	27000000	0.133	0	2
FALSE	IsMasterProtein	VDAG_03313T0	VDAG_03313 | Verticillium dahliae VdLs.17 glutaredoxin domain-containing protein (277 aa)	2.53623	1	1	1	1	276	30.316	10.32	High	30000000	0.101	0	1
FALSE	IsMasterProtein	VDAG_08298T0	VDAG_08298 | Verticillium dahliae VdLs.17 hypothetical protein (750 aa)	1.33511	1	1	1	1	749	81.603	9.01	High		0.039	0	1
FALSE	IsMasterProtein	VDAG_06467T0	VDAG_06467 | Verticillium dahliae VdLs.17 3-isopropylmalate dehydrogenase (367 aa)	2.73224	1	1	1	1	366	38.443	5.48	High	17000000	0.101	0	1
FALSE	IsMasterProtein	VDAG_05524T0	VDAG_05524 | Verticillium dahliae VdLs.17 conserved hypothetical protein (1270 aa)	0.945626	1	1	1	1	1269	137.609	7.11	High	3500000	0.021	0	1
FALSE	IsMasterProtein	VDAG_01548T0	VDAG_01548 | Verticillium dahliae VdLs.17 ubiquinol-cytochrome c reductase complex subunit (152 aa)	7.28477	1	1	1	1	151	16.857	4.04	High	14000000	0.259	0	1
FALSE	IsMasterProtein	VDAG_07532T0	VDAG_07532 | Verticillium dahliae VdLs.17 40S ribosomal protein S5-B (213 aa)	5.18868	1	1	1	1	212	23.641	9.17	High	34000000	0.116	0	1
FALSE	IsMasterProtein	VDAG_02559T0	VDAG_02559 | Verticillium dahliae VdLs.17 elongation factor 1-alpha (474 aa)	2.74841	2	2	2	1	473	51.051	9.22	High	22000000	0.122	0	2
FALSE	IsMasterProtein	VDAG_03287T0	VDAG_03287 | Verticillium dahliae VdLs.17 hypothetical protein (199 aa)	4.54545	1	1	1	1	198	21.952	5.06	High	46000000	0.233	0	1
FALSE	IsMasterProtein	VDAG_03464T0	VDAG_03464 | Verticillium dahliae VdLs.17 thioredoxin (149 aa)	12.1622	1	1	1	1	148	15.531	7.99	High	170000000	0.212	0	1
FALSE	IsMasterProtein	VDAG_03283T0	VDAG_03283 | Verticillium dahliae VdLs.17 60S acidic ribosomal protein P2 (111 aa)	7.27273	1	1	1	1	110	11.021	4.22	High	28000000	0.389	0	1
FALSE	IsMasterProtein	VDAG_00342T0	VDAG_00342 | Verticillium dahliae VdLs.17 conserved hypothetical protein (716 aa)	0.979021	1	1	1	1	715	73.851	4.93	High	83000000	0.145	0	1
FALSE	IsMasterProtein	VDAG_08356T0	VDAG_08356 | Verticillium dahliae VdLs.17 elongation factor 1-gamma 1 (408 aa)	1.9656	1	1	1	1	407	45.519	5.58	High	8400000	0.072	0	1
FALSE	IsMasterProtein	VDAG_01864T0	VDAG_01864 | Verticillium dahliae VdLs.17 conserved hypothetical protein (167 aa)	9.63855	1	1	1	1	166	17.269	4.92	High	21000000	0.212	0	1
FALSE	IsMasterProtein	VDAG_10237T0	VDAG_10237 | Verticillium dahliae VdLs.17 SH3 domain-containing protein (1243 aa)	1.12721	1	1	1	1	1242	132.937	5.22	High	6900000	0.03	0	1
FALSE	IsMasterProtein	VDAG_02824T0	VDAG_02824 | Verticillium dahliae VdLs.17 conserved hypothetical protein (155 aa)	6.45161	1	1	1	1	155	16.367	4.37	High	8600000	0.585	0	1
FALSE	IsMasterProteinCandidate	VDAG_10074T0	VDAG_10074 | Verticillium dahliae VdLs.17 tubulin beta chain (440 aa)	1.59453	1	1	1	1	439	48.945	4.83	High	8500000	0.101	0	1
FALSE	IsMasterProtein	VDAG_02431T0	VDAG_02431 | Verticillium dahliae VdLs.17 alpha-galactosidase A (278 aa)	2.16606	1	1	1	1	277	31.108	5.16	High	78000000	0.096	0	1
FALSE	IsMasterProtein	VDAG_04639T0	VDAG_04639 | Verticillium dahliae VdLs.17 ribonuclease Trv (296 aa)	6.10169	1	1	1	1	295	32.09	5.97	High	51000000	0.136	0	1
FALSE	IsMasterProtein	VDAG_03922T0	VDAG_03922 | Verticillium dahliae VdLs.17 4-hydroxyphenylpyruvate dioxygenase (425 aa)	2.35849	1	1	1	1	424	46.849	5.82	High	9400000	0.093	0	1
FALSE	IsMasterProtein	VDAG_06972T0	VDAG_06972 | Verticillium dahliae VdLs.17 ATP-citrate synthase subunit 1 (656 aa)	1.22137	1	1	1	1	655	71.285	8.43	High	8000000	0.05	0	1
FALSE	IsMasterProtein	VDAG_06768T0	VDAG_06768 | Verticillium dahliae VdLs.17 60S ribosomal protein L15-B (204 aa)	3.44828	1	1	1	1	203	24.022	11.28	High	18000000	0.122	0	1
FALSE	IsMasterProtein	VDAG_00849T0	VDAG_00849 | Verticillium dahliae VdLs.17 conserved hypothetical protein (624 aa)	5.939	3	3	3	1	623	69.416	5.36	High	32000000	0.199	0	3
FALSE	IsMasterProtein	VDAG_10426T0	VDAG_10426 | Verticillium dahliae VdLs.17 mannan polymerase II complex ANP1 subunit (432 aa)	3.24826	1	1	1	1	431	49.172	5.41	High	5000000	0.093	0	1
FALSE	IsMasterProtein	VDAG_08303T0	VDAG_08303 | Verticillium dahliae VdLs.17 myosin-2 (1589 aa)	0.629723	1	1	1	1	1588	180.347	6.68	High	46000000	0.019	0	1
FALSE	IsMasterProtein	VDAG_06212T0	VDAG_06212 | Verticillium dahliae VdLs.17 alpha/beta hydrolase (293 aa)	22.2603	3	3	3	1	292	31.193	5.57	High	270000000	0.778	0	3
FALSE	IsMasterProtein	VDAG_02696T0	VDAG_02696 | Verticillium dahliae VdLs.17 conserved hypothetical protein (355 aa)	3.67232	1	1	1	1	354	36.968	9.6	High	17000000	0.101	0	1
FALSE	IsMasterProtein	VDAG_06632T0	VDAG_06632 | Verticillium dahliae VdLs.17 glucanase B (380 aa)	9.76253	1	1	1	1	379	40.709	5.24	High		0.101	0	1
FALSE	IsMasterProtein	VDAG_03830T0	VDAG_03830 | Verticillium dahliae VdLs.17 bromodomain-containing factor 1 (939 aa)	1.81237	1	1	1	1	938	100.664	5.9	High	16000000	0.032	0	1
FALSE	IsMasterProtein	VDAG_07994T0	VDAG_07994 | Verticillium dahliae VdLs.17 bifunctional protein GAL10 (374 aa)	4.02145	1	1	1	1	373	41.073	6.2	High	590000000	0.086	0	1
FALSE	IsMasterProtein	VDAG_06721T0	VDAG_06721 | Verticillium dahliae VdLs.17 homogentisate 1,2-dioxygenase (486 aa)	2.68041	1	1	1	1	485	54.324	6.06	High	67000000	0.072	0	1
FALSE	IsMasterProtein	VDAG_01845T0	VDAG_01845 | Verticillium dahliae VdLs.17 branched-chain-amino-acid aminotransferase (426 aa)	2.35294	1	1	1	1	425	46.152	6.09	High	15000000	0.086	0	1
FALSE	IsMasterProtein	VDAG_00600T0	VDAG_00600 | Verticillium dahliae VdLs.17 acetyl esterase (352 aa)	4.5584	1	1	1	1	351	38.648	5.49	High	27000000	0.122	0	1
FALSE	IsMasterProtein	VDAG_07183T0	VDAG_07183 | Verticillium dahliae VdLs.17 carboxypeptidase A (446 aa)	2.47191	1	1	1	1	445	48.154	5.15	High	50000000	0.101	0	1
FALSE	IsMasterProtein	VDAG_05117T0	VDAG_05117 | Verticillium dahliae VdLs.17 surface protein (126 aa)	7.2	1	1	1	1	125	13.035	8.69	High	140000000	0.468	0	1
FALSE	IsMasterProtein	VDAG_07724T0	VDAG_07724 | Verticillium dahliae VdLs.17 conserved hypothetical protein (347 aa)	3.46821	1	1	1	1	346	38.386	5.41	High	97000000	0.072	0	1
FALSE	IsMasterProtein	VDAG_10035T0	VDAG_10035 | Verticillium dahliae VdLs.17 histone H3 (137 aa)	5.14706	1	1	1	1	136	15.383	11.15	High		0.194	0	1
FALSE	IsMasterProtein	VDAG_05935T0	VDAG_05935 | Verticillium dahliae VdLs.17 PAN1 (2102 aa)	0.571157	1	1	1	1	2101	229.905	8.24	High	42000000	0.017	0	1
FALSE	IsMasterProtein	VDAG_01050T0	VDAG_01050 | Verticillium dahliae VdLs.17 glutaminyl-peptide cyclotransferase (389 aa)	3.09278	1	1	1	1	388	43.473	5.81	High	82000000	0.086	0	1
FALSE	IsMasterProtein	VDAG_00429T0	VDAG_00429 | Verticillium dahliae VdLs.17 conserved hypothetical protein (180 aa)	5.02793	1	1	1	1	179	19.71	5.49	High	21000000	0.292	0	1
FALSE	IsMasterProtein	VDAG_07705T0	VDAG_07705 | Verticillium dahliae VdLs.17 mitochondrial phosphate carrier protein (325 aa)	3.39506	1	1	1	1	324	33.661	9.35	High	8900000	0.11	0	1
FALSE	IsMasterProtein	VDAG_06224T0	VDAG_06224 | Verticillium dahliae VdLs.17 disulfide-isomerase A6 (490 aa)	2.45399	1	1	1	1	489	51.601	5.26	High	24000000	0.062	0	1
FALSE	IsMasterProtein	VDAG_02257T0	VDAG_02257 | Verticillium dahliae VdLs.17 xylulose-5-phosphate phosphoketolase (722 aa)	1.38696	1	1	1	1	721	80.979	6.99	High	7100000	0.044	0	1
FALSE	IsMasterProtein	VDAG_06657T0	VDAG_06657 | Verticillium dahliae VdLs.17 INSIG domain-containing protein (389 aa)	9.79381	1	1	1	1	388	41.56	8.98	High		0.116	0	1
FALSE	IsMasterProtein	VDAG_06425T0	VDAG_06425 | Verticillium dahliae VdLs.17 conserved hypothetical protein (670 aa)	3.43797	2	2	2	1	669	70.499	6.38	High	47000000	0.179	0	2
FALSE	IsMasterProtein	VDAG_09411T0	VDAG_09411 | Verticillium dahliae VdLs.17 amidohydrolase family protein (308 aa)	2.60586	1	1	1	1	307	32.676	5.63	High	92000000	0.145	0	1
FALSE	IsMasterProtein	VDAG_05175T0	VDAG_05175 | Verticillium dahliae VdLs.17 tubulin beta-3 chain (440 aa)	1.59453	1	1	1	1	439	49.048	4.87	High	8500000	0.101	0	1
FALSE	IsMasterProtein	VDAG_01682T0	VDAG_01682 | Verticillium dahliae VdLs.17 conserved hypothetical protein (318 aa)	2.83912	1	1	1	1	317	34.904	5.41	High	95000000	0.105	0	1
FALSE	IsMasterProtein	VDAG_03555T0	VDAG_03555 | Verticillium dahliae VdLs.17 thymus-specific serine protease (557 aa)	1.97842	1	1	1	1	556	61.407	4.97	High	28000000	0.075	0	1
FALSE	IsMasterProtein	VDAG_04012T0	VDAG_04012 | Verticillium dahliae VdLs.17 ankyrin (146 aa)	31.7241	1	1	1	1	145	15.311	5.12	High	91000000	0.233	0	1
FALSE	IsMasterProtein	VDAG_06254T0	VDAG_06254 | Verticillium dahliae VdLs.17 endoglucanase-5 (324 aa)	7.73994	2	2	2	1	323	33.514	7.88	High	85000000	0.334	0	2
FALSE	IsMasterProtein	VDAG_02108T0	VDAG_02108 | Verticillium dahliae VdLs.17 conserved hypothetical protein (364 aa)	1.65289	1	1	1	1	363	38.656	4.68	High	19000000	0.145	0	1
FALSE	IsMasterProtein	VDAG_03774T0	VDAG_03774 | Verticillium dahliae VdLs.17 rho guanine nucleotide exchange factor scd1 (1037 aa)	2.50965	1	13	1	1	1036	112.449	7.65	High	17000000000	0.104	0	1
FALSE	IsMasterProtein	VDAG_05679T0	VDAG_05679 | Verticillium dahliae VdLs.17 40S ribosomal protein S16 (144 aa)	8.39161	1	1	1	1	143	15.898	10.2	High	12000000	0.166	0	1
FALSE	IsMasterProtein	VDAG_04454T0	VDAG_04454 | Verticillium dahliae VdLs.17 DNA damage checkpoint protein rad24 (274 aa)	2.9304	1	1	1	1	273	30.213	4.86	High	37000000	0.093	0	1
FALSE	IsMasterProtein	VDAG_02090T0	VDAG_02090 | Verticillium dahliae VdLs.17 predicted protein (554 aa)	3.9783	1	1	1	0	553	58.94	9.82	Not Found		0	0	1
FALSE	IsMasterProtein	VDAG_03126T0	VDAG_03126 | Verticillium dahliae VdLs.17 14-3-3 protein epsilon (264 aa)	3.04183	1	1	1	1	263	28.85	4.91	High	17000000	0.101	0	1
FALSE	IsMasterProtein	VDAG_00691T0	VDAG_00691 | Verticillium dahliae VdLs.17 conserved hypothetical protein (422 aa)	2.60664	1	1	1	1	422	47.888	9.82	High	23000000	0.054	0	1
FALSE	IsMasterProtein	VDAG_06236T0	VDAG_06236 | Verticillium dahliae VdLs.17 conserved hypothetical protein (178 aa)	7.34463	1	1	1	1	177	18.979	6.15	High	33000000	0.166	0	1
FALSE	IsMasterProtein	VDAG_02693T0	VDAG_02693 | Verticillium dahliae VdLs.17 ser/Thr protein phosphatase family (611 aa)	1.63934	1	1	1	1	610	68.412	5.66	High	92000000	0.056	0	1
FALSE	IsMasterProtein	VDAG_03527T0	VDAG_03527 | Verticillium dahliae VdLs.17 glutaminyl-peptide cyclotransferase (372 aa)	3.2345	1	1	1	1	371	41.411	5.33	High	19000000	0.122	0	1
FALSE	IsMasterProtein	VDAG_06734T0	VDAG_06734 | Verticillium dahliae VdLs.17 chitinase 18-4 (378 aa)	5.03979	2	2	2	1	377	42.084	5.03	High	36000000	0.194	0	2

## Sheet: CDBroot-2
Checked	Master	Accession	Description	Coverage	# Peptides	# PSMs	# Unique Peptides	# Protein Groups	# AAs	MW [kDa]	calc. pI	Found in Samples: [S1] F1: Sample	Areas: F1: Sample	emPAI	Score Sequest HT	# Peptides Sequest HT
FALSE	IsMasterProtein	VDAG_04046T0	VDAG_04046 | Verticillium dahliae VdLs.17 hypothetical protein (348 aa)	12.3919	3	3	3	1	347	33.245	3.75	High	450000000	4.623	9.36749	3
FALSE	IsMasterProtein	VDAG_07677T0	VDAG_07677 | Verticillium dahliae VdLs.17 conserved hypothetical protein (228 aa)	5.28634	1	1	1	1	227	23.614	4.02	High	31000000	0.778	2.55802	1
FALSE	IsMasterProtein	VDAG_00910T0	VDAG_00910 | Verticillium dahliae VdLs.17 cytochrome c (107 aa)	40.566	6	9	6	1	106	11.396	9.32	High	360000000	4.995	21.4442	6
FALSE	IsMasterProtein	VDAG_09843T0	VDAG_09843 | Verticillium dahliae VdLs.17 histone chaperone ASF1 (308 aa)	4.88599	1	1	1	1	307	33.38	4.06	High	45000000	0.212	2.87458	1
FALSE	IsMasterProtein	VDAG_05970T0	VDAG_05970 | Verticillium dahliae VdLs.17 conserved hypothetical protein (239 aa)	10.084	1	3	1	1	238	24.425	4.13	High	400000000	3.642	7.74373	1
FALSE	IsMasterProtein	VDAG_04125T0	VDAG_04125 | Verticillium dahliae VdLs.17 hypothetical protein (203 aa)	25.2475	3	9	3	1	202	19.712	4.15	High	1500000000	16.783	26.2664	3
FALSE	IsMasterProtein	VDAG_03128T0	VDAG_03128 | Verticillium dahliae VdLs.17 conserved hypothetical protein (165 aa)	12.8049	3	6	3	1	164	17.066	4.17	High	1400000000	2.162	12.2716	3
FALSE	IsMasterProtein	VDAG_00511T0	VDAG_00511 | Verticillium dahliae VdLs.17 glucan 1,3-beta-glucosidase (485 aa)	15.9091	3	7	3	1	484	50.371	4.18	High	470000000	4.179	16.2451	3
FALSE	IsMasterProtein	VDAG_03283T0	VDAG_03283 | Verticillium dahliae VdLs.17 60S acidic ribosomal protein P2 (111 aa)	12.7273	1	1	1	1	110	11.021	4.22	High	25000000	0.468	2.34335	1
FALSE	IsMasterProtein	VDAG_04591T0	VDAG_04591 | Verticillium dahliae VdLs.17 calmodulin (150 aa)	10.7383	2	2	2	1	149	16.986	4.27	High	35000000	0.52	2.54295	2
FALSE	IsMasterProtein	VDAG_00830T0	VDAG_00830 | Verticillium dahliae VdLs.17 predicted protein (759 aa)	0.923483	1	1	1	1	758	76.265	4.3	High	18000000	0.259	0	1
FALSE	IsMasterProtein	VDAG_00223T0	VDAG_00223 | Verticillium dahliae VdLs.17 ecm33 (405 aa)	22.2772	7	21	7	1	404	42.268	4.39	High	1400000000	3.642	46.981	7
FALSE	IsMasterProtein	VDAG_05963T0	VDAG_05963 | Verticillium dahliae VdLs.17 predicted protein (331 aa)	12.1212	4	4	4	1	330	33.909	4.4	High	34000000	1.783	6.65842	4
FALSE	IsMasterProtein	VDAG_01054T0	VDAG_01054 | Verticillium dahliae VdLs.17 conserved hypothetical protein (209 aa)	5.76923	1	2	1	1	208	21.491	4.41	High	460000000	3.642	1.81287	1
FALSE	IsMasterProtein	VDAG_03476T0	VDAG_03476 | Verticillium dahliae VdLs.17 Axe2 (285 aa)	24.6479	6	16	6	1	284	29.038	4.41	High	370000000	1.683	31.3267	6
FALSE	IsMasterProtein	VDAG_06864T0	VDAG_06864 | Verticillium dahliae VdLs.17 conserved hypothetical protein (534 aa)	3.18949	1	1	1	1	533	54.853	4.44	High	3400000	0.155	2.03183	1
FALSE	IsMasterProtein	VDAG_01573T0	VDAG_01573 | Verticillium dahliae VdLs.17 cytochrome b5 (138 aa)	8.75912	1	1	1	1	137	14.573	4.45	High	27000000	0.585	2.742	1
FALSE	IsMasterProtein	VDAG_04457T0	VDAG_04457 | Verticillium dahliae VdLs.17 conserved hypothetical protein (527 aa)	3.23194	1	1	1	1	526	56.791	4.45	High	30000000	0.129	2.14028	1
FALSE	IsMasterProtein	VDAG_05119T0	VDAG_05119 | Verticillium dahliae VdLs.17 conserved hypothetical protein (1536 aa)	0.390879	1	1	1	1	1535	162.64	4.48	High	3800000	0.046	0	1
FALSE	IsMasterProtein	VDAG_08747T0	VDAG_08747 | Verticillium dahliae VdLs.17 hypothetical protein (378 aa)	4.24403	1	1	1	1	377	39.487	4.49	High	2000000	0.292	0	1
FALSE	IsMasterProtein	VDAG_05096T0	VDAG_05096 | Verticillium dahliae VdLs.17 conserved hypothetical protein (199 aa)	6.56566	1	1	1	1	198	21.102	4.5	High	7900000	0.334	0	1
FALSE	IsMasterProtein	VDAG_02107T0	VDAG_02107 | Verticillium dahliae VdLs.17 conserved hypothetical protein (484 aa)	14.6998	6	8	6	1	483	51.538	4.53	High	480000000	1.581	14.4785	6
FALSE	IsMasterProtein	VDAG_04440T0	VDAG_04440 | Verticillium dahliae VdLs.17 hypothetical protein (219 aa)	16.055	2	3	2	1	218	21.722	4.53	High	190000000	1.512	7.54048	2
FALSE	IsMasterProtein	VDAG_05375T0	VDAG_05375 | Verticillium dahliae VdLs.17 covalently-linked cell wall protein (442 aa)	12.0181	5	6	5	1	441	45.792	4.53	High	140000000	4.623	12.3248	5
FALSE	IsMasterProtein	VDAG_08038T0	VDAG_08038 | Verticillium dahliae VdLs.17 endo alpha-1,4 polygalactosaminidase precusor (369 aa)	2.98913	1	1	1	1	368	39.05	4.53	High	26000000	0.136	1.70125	1
FALSE	IsMasterProtein	VDAG_00122T0	VDAG_00122 | Verticillium dahliae VdLs.17 histone H1-binding protein (513 aa)	2.53906	1	1	1	1	512	55.283	4.55	High	4300000	0.086	0	1
FALSE	IsMasterProtein	VDAG_08730T0	VDAG_08730 | Verticillium dahliae VdLs.17 WSC domain-containing protein (1086 aa)	0.737327	1	1	1	1	1085	114.493	4.55	High	13000000	0.058	0	1
FALSE	IsMasterProtein	VDAG_03321T0	VDAG_03321 | Verticillium dahliae VdLs.17 conserved hypothetical protein (209 aa)	32.2115	5	15	5	1	208	21.211	4.56	High	1900000000	13.678	40.9733	5
FALSE	IsMasterProtein	VDAG_02470T0	VDAG_02470 | Verticillium dahliae VdLs.17 pregnancy-associated glycoprotein (474 aa)	3.59408	1	1	1	1	473	50.149	4.59	High	22000000	0.166	1.90884	1
FALSE	IsMasterProtein	VDAG_05701T0	VDAG_05701 | Verticillium dahliae VdLs.17 conserved hypothetical protein (758 aa)	0.924703	1	1	1	1	757	80.377	4.59	High	9300000	0.083	1.73398	1
FALSE	IsMasterProtein	VDAG_02733T0	VDAG_02733 | Verticillium dahliae VdLs.17 conserved hypothetical protein (294 aa)	26.6212	4	23	4	1	293	31.173	4.6	High	3200000000	18.307	75.9894	4
FALSE	IsMasterProtein	VDAG_04315T0	VDAG_04315 | Verticillium dahliae VdLs.17 proliferating cell nuclear antigen (261 aa)	4.23077	1	1	1	1	260	28.353	4.6	High	19000000	0.166	1.62325	1
FALSE	IsMasterProtein	VDAG_04587T0	VDAG_04587 | Verticillium dahliae VdLs.17 clathrin light chain (241 aa)	5.41667	1	1	1	1	240	26.034	4.61	High	4000000	0.194	0	1
FALSE	IsMasterProtein	VDAG_02506T0	VDAG_02506 | Verticillium dahliae VdLs.17 nascent polypeptide-associated complex subunit alpha (205 aa)	11.7647	2	2	2	1	204	22.339	4.63	High	33000000	0.585	3.80768	2
FALSE	IsMasterProtein	VDAG_03653T0	VDAG_03653 | Verticillium dahliae VdLs.17 conserved hypothetical protein (241 aa)	9.16667	1	3	1	1	240	23.751	4.63	High	1400000000	1.512	7.75868	1
FALSE	IsMasterProtein	VDAG_07847T0	VDAG_07847 | Verticillium dahliae VdLs.17 predicted protein (114 aa)	27.4336	2	2	2	1	113	12.201	4.67	High	22000000	1.512	4.6723	2
FALSE	IsMasterProtein	VDAG_08583T0	VDAG_08583 | Verticillium dahliae VdLs.17 hypothetical protein (448 aa)	9.8434	4	9	4	1	447	41.42	4.67	High	2900000000	2.981	21.7287	4
FALSE	IsMasterProtein	VDAG_08724T0	VDAG_08724 | Verticillium dahliae VdLs.17 cytosolic Cu/Zn superoxide dismutase (267 aa)	15.7895	5	5	5	1	266	27.484	4.67	High	130000000	1.61	10.6484	5
FALSE	IsMasterProtein	VDAG_04291T0	VDAG_04291 | Verticillium dahliae VdLs.17 conserved hypothetical protein (377 aa)	28.7234	7	10	7	1	376	40.825	4.68	High	100000000	3.642	24.152	7
FALSE	IsMasterProtein	VDAG_05382T0	VDAG_05382 | Verticillium dahliae VdLs.17 karyopherin Kap123 (1104 aa)	0.906618	1	1	1	1	1103	120.496	4.68	High	3600000	0.038	0	1
FALSE	IsMasterProtein	VDAG_09675T0	VDAG_09675 | Verticillium dahliae VdLs.17 UTR2 protein (487 aa)	30.8642	12	29	12	1	486	50.947	4.68	High	1200000000	4.926	59.8693	12
FALSE	IsMasterProtein	VDAG_00016T0	VDAG_00016 | Verticillium dahliae VdLs.17 protein phosphatase 2C (456 aa)	3.2967	1	2	1	1	455	49.027	4.69	High	51000000	0.179	3.77142	1
FALSE	IsMasterProtein	VDAG_03373T0	VDAG_03373 | Verticillium dahliae VdLs.17 glycosyl hydrolase family 43 protein (449 aa)	7.58929	3	3	3	1	448	48.645	4.7	High	22000000	0.369	5.55891	3
FALSE	IsMasterProtein	VDAG_03738T0	VDAG_03738 | Verticillium dahliae VdLs.17 translationally-controlled tumor protein (171 aa)	13.5294	2	2	2	1	170	18.861	4.7	High	11000000	0.585	4.60007	2
FALSE	IsMasterProtein	VDAG_06819T0	VDAG_06819 | Verticillium dahliae VdLs.17 conserved hypothetical protein (122 aa)	40.4959	3	3	3	1	121	12.464	4.7	High	41000000	1.371	4.93188	3
FALSE	IsMasterProtein	VDAG_00107T0	VDAG_00107 | Verticillium dahliae VdLs.17 guanyl-specific ribonuclease F1 (199 aa)	11.6162	2	3	2	1	198	20.935	4.73	High	170000000	0.52	7.81911	2
FALSE	IsMasterProtein	VDAG_04372T0	VDAG_04372 | Verticillium dahliae VdLs.17 elongation factor 1-beta (224 aa)	8.52018	2	2	2	1	223	24.414	4.73	High	9200000	0.52	0	2
FALSE	IsMasterProtein	VDAG_08965T0	VDAG_08965 | Verticillium dahliae VdLs.17 1,3(4)-beta-glucanase (187 aa)	22.5806	1	3	1	1	186	19.785	4.73	High	420000000	3.642	15.1471	1
FALSE	IsMasterProtein	VDAG_02980T0	VDAG_02980 | Verticillium dahliae VdLs.17 cell wall protein PhiA (194 aa)	13.4715	2	11	2	1	193	19.544	4.75	High	400000000	16.783	16.9033	2
FALSE	IsMasterProtein	VDAG_03047T0	VDAG_03047 | Verticillium dahliae VdLs.17 disulfide-isomerase (506 aa)	1.9802	1	1	1	1	505	54.99	4.75	High	18000000	0.068	0	1
FALSE	IsMasterProtein	VDAG_07468T0	VDAG_07468 | Verticillium dahliae VdLs.17 nuclear transport factor 2 (126 aa)	11.2	1	1	1	1	125	14.284	4.75	High	22000000	0.389	2.5149	1
FALSE	IsMasterProtein	VDAG_10047T0	VDAG_10047 | Verticillium dahliae VdLs.17 ice nucleation protein (406 aa)	34.321	14	38	13	1	405	42.795	4.75	High	2500000000	4.623	85.0932	14
FALSE	IsMasterProtein	VDAG_04480T0	VDAG_04480 | Verticillium dahliae VdLs.17 cell wall protein (365 aa)	9.34066	3	3	3	1	364	38.579	4.77	High	20000000	0.778	3.65748	3
FALSE	IsMasterProtein	VDAG_06694T0	VDAG_06694 | Verticillium dahliae VdLs.17 hypothetical protein (327 aa)	2.45399	1	1	1	1	326	32.956	4.77	High	14000000	0.259	0	1
FALSE	IsMasterProtein	VDAG_02243T0	VDAG_02243 | Verticillium dahliae VdLs.17 1,3-beta-glucanosyltransferase gel1 (464 aa)	14.4708	5	6	5	1	463	49.368	4.81	High	400000000	1.054	3.25125	5
FALSE	IsMasterProtein	VDAG_03526T0	VDAG_03526 | Verticillium dahliae VdLs.17 alpha-glucuronidase (843 aa)	5.81948	5	5	5	1	842	93.338	4.81	High	14000000	0.307	7.74953	5
FALSE	IsMasterProtein	VDAG_04371T0	VDAG_04371 | Verticillium dahliae VdLs.17 conserved hypothetical protein (398 aa)	4.03023	1	1	1	1	397	42.024	4.81	High	5300000	0.122	2.38996	1
FALSE	IsMasterProtein	VDAG_06258T0	VDAG_06258 | Verticillium dahliae VdLs.17 conserved hypothetical protein (233 aa)	38.7931	6	16	6	1	232	24.379	4.81	High	2600000000	4.337	50.2427	6
FALSE	IsMasterProtein	VDAG_08085T0	VDAG_08085 | Verticillium dahliae VdLs.17 conserved hypothetical protein (195 aa)	23.7113	3	4	3	1	194	21.49	4.81	High	430000000	0.995	12.6904	3
FALSE	IsMasterProtein	VDAG_02023T0	VDAG_02023 | Verticillium dahliae VdLs.17 DUF866 domain-containing protein (161 aa)	6.875	1	1	1	1	160	18.173	4.82	High	2300000	0.194	0	1
FALSE	IsMasterProtein	VDAG_04342T0	VDAG_04342 | Verticillium dahliae VdLs.17 mixed-linked glucanase (317 aa)	9.81013	2	2	2	1	316	34.094	4.83	High	21000000	0.52	4.76606	2
FALSE	IsMasterProtein	VDAG_05097T0	VDAG_05097 | Verticillium dahliae VdLs.17 conserved hypothetical protein (324 aa)	1.85759	1	1	1	1	323	35.372	4.83	High		0.105	1.75778	1
FALSE	IsMasterProtein	VDAG_07192T0	VDAG_07192 | Verticillium dahliae VdLs.17 1,3-beta-glucanosyltransferase gel4 (542 aa)	19.0388	9	13	9	1	541	57.814	4.84	High	320000000	2.511	32.9492	9
FALSE	IsMasterProtein	VDAG_04454T0	VDAG_04454 | Verticillium dahliae VdLs.17 DNA damage checkpoint protein rad24 (274 aa)	24.9084	6	6	5	1	273	30.213	4.86	High	25000000	0.995	11.8294	6
FALSE	IsMasterProtein	VDAG_00749T0	VDAG_00749 | Verticillium dahliae VdLs.17 predicted protein (272 aa)	4.79705	1	2	1	1	271	27.44	4.87	High	110000000	0.585	4.937	1
FALSE	IsMasterProtein	VDAG_02801T0	VDAG_02801 | Verticillium dahliae VdLs.17 polyamine oxidase (528 aa)	2.65655	1	1	1	1	527	58.325	4.87	High	8200000	0.101	0	1
FALSE	IsMasterProtein	VDAG_03011T0	VDAG_03011 | Verticillium dahliae VdLs.17 conserved hypothetical protein (699 aa)	2.86533	2	6	2	1	698	74.922	4.87	High	310000000	0.389	12.2068	2
FALSE	IsMasterProtein	VDAG_05175T0	VDAG_05175 | Verticillium dahliae VdLs.17 tubulin beta-3 chain (440 aa)	2.2779	1	1	1	1	439	49.048	4.87	High	5600000	0.116	1.72267	1
FALSE	IsMasterProtein	VDAG_08158T0	VDAG_08158 | Verticillium dahliae VdLs.17 hypothetical protein (576 aa)	1.3913	1	1	1	1	575	62.897	4.87	High		0.105	2.35652	1
FALSE	IsMasterProtein	VDAG_08268T0	VDAG_08268 | Verticillium dahliae VdLs.17 mitochondrial intermembrane space import and assembly protein (333 aa)	6.3253	2	2	2	1	332	35.545	4.88	High	17000000	0.334	4.01336	2
FALSE	IsMasterProtein	VDAG_09916T0	VDAG_09916 | Verticillium dahliae VdLs.17 thioredoxin (119 aa)	6.77966	1	1	1	1	118	12.888	4.88	High	31000000	0.334	2.23964	1
FALSE	IsMasterProtein	VDAG_00559T0	VDAG_00559 | Verticillium dahliae VdLs.17 phosphatidylglycerol/phosphatidylinositol transfer protein (180 aa)	5.58659	1	1	1	1	179	19.273	4.89	High	13000000	0.194	2.0221	1
FALSE	IsMasterProtein	VDAG_04401T0	VDAG_04401 | Verticillium dahliae VdLs.17 AbpA (818 aa)	4.03917	3	3	3	1	817	85.713	4.89	High	21000000	0.166	6.94612	3
FALSE	IsMasterProtein	VDAG_07137T0	VDAG_07137 | Verticillium dahliae VdLs.17 conserved hypothetical protein (342 aa)	14.956	4	4	4	1	341	37.436	4.89	High	290000000	0.624	7.57814	4
FALSE	IsMasterProtein	VDAG_00895T0	VDAG_00895 | Verticillium dahliae VdLs.17 conserved hypothetical protein (475 aa)	1.89873	1	1	1	1	474	51.805	4.91	High	24000000	0.086	1.63207	1
FALSE	IsMasterProtein	VDAG_03126T0	VDAG_03126 | Verticillium dahliae VdLs.17 14-3-3 protein epsilon (264 aa)	21.2928	5	5	4	1	263	28.85	4.91	High	19000000	0.968	8.49478	5
FALSE	IsMasterProtein	VDAG_03430T0	VDAG_03430 | Verticillium dahliae VdLs.17 predicted protein (260 aa)	6.94981	1	1	1	1	259	24.883	4.91	High		0.194	1.93778	1
FALSE	IsMasterProtein	VDAG_04433T0	VDAG_04433 | Verticillium dahliae VdLs.17 predicted protein (185 aa)	14.1304	2	5	2	1	184	20.206	4.91	High	260000000	2.162	13.5383	2
FALSE	IsMasterProtein	VDAG_04712T0	VDAG_04712 | Verticillium dahliae VdLs.17 conserved hypothetical protein (180 aa)	10.6145	1	1	1	1	179	17.991	4.91	High	24000000	0.233	2.48644	1
FALSE	IsMasterProtein	VDAG_07168T0	VDAG_07168 | Verticillium dahliae VdLs.17 1,3-beta-glucanosyltransferase gel2 (460 aa)	9.15033	4	4	4	1	459	50.001	4.91	High	24000000	0.668	6.32199	4
FALSE	IsMasterProtein	VDAG_00383T0	VDAG_00383 | Verticillium dahliae VdLs.17 hypothetical protein (72 aa)	16.9014	1	1	1	1	71	7.799	4.92	High	130000000	0.778	2.54781	1
FALSE	IsMasterProtein	VDAG_02304T0	VDAG_02304 | Verticillium dahliae VdLs.17 aminopeptidase Y (494 aa)	51.7241	16	56	16	1	493	52.139	4.92	High	6000000000	9	170.848	16
FALSE	IsMasterProtein	VDAG_06807T0	VDAG_06807 | Verticillium dahliae VdLs.17 conserved hypothetical protein (320 aa)	8.15047	2	2	2	1	319	34.274	4.92	High	24000000	0.233	5.02526	2
FALSE	IsMasterProtein	VDAG_07089T0	VDAG_07089 | Verticillium dahliae VdLs.17 40S ribosomal protein S0 (289 aa)	3.81944	1	1	1	1	288	31.439	4.92	High	15000000	0.194	1.91654	1
FALSE	IsMasterProtein	VDAG_09692T0	VDAG_09692 | Verticillium dahliae VdLs.17 ran-specific GTPase-activating protein (258 aa)	13.2296	2	2	2	1	257	28.024	4.92	High	9300000	0.359	2.27132	2
FALSE	IsMasterProtein	VDAG_01231T0	VDAG_01231 | Verticillium dahliae VdLs.17 conserved hypothetical protein (101 aa)	23	2	2	2	1	100	10.648	4.93	High	11000000	0.931	5.30396	2
FALSE	IsMasterProtein	VDAG_05503T0	VDAG_05503 | Verticillium dahliae VdLs.17 feruloyl esterase B (547 aa)	4.0293	2	2	2	1	546	59.028	4.93	High	3700000	0.186	2.34589	2
FALSE	IsMasterProtein	VDAG_04428T0	VDAG_04428 | Verticillium dahliae VdLs.17 ATP synthase H chain (129 aa)	24.2188	2	2	2	1	128	13.838	4.94	High	76000000	0.778	5.91184	2
FALSE	IsMasterProtein	VDAG_04645T0	VDAG_04645 | Verticillium dahliae VdLs.17 heat shock protein (702 aa)	14.5506	10	10	10	1	701	79.786	4.94	High	40000000	0.668	14.699	10
FALSE	IsMasterProtein	VDAG_06856T0	VDAG_06856 | Verticillium dahliae VdLs.17 hypothetical protein (553 aa)	19.0217	9	11	9	1	552	57.194	4.94	High	58000000	1.754	24.6792	9
FALSE	IsMasterProtein	VDAG_06816T0	VDAG_06816 | Verticillium dahliae VdLs.17 lysophospholipase (602 aa)	6.48918	3	4	3	1	601	64.54	4.96	High	100000000	0.52	6.02927	3
FALSE	IsMasterProtein	VDAG_09327T0	VDAG_09327 | Verticillium dahliae VdLs.17 UBX domain-containing protein (417 aa)	9.85577	3	3	3	1	416	44.244	4.96	High	11000000	0.292	4.91209	3
FALSE	IsMasterProtein	VDAG_09750T0	VDAG_09750 | Verticillium dahliae VdLs.17 beta-glucosidase (877 aa)	24.6575	16	19	16	1	876	94.796	4.96	High	95000000	1.766	41.3259	16
FALSE	IsMasterProtein	VDAG_00062T0	VDAG_00062 | Verticillium dahliae VdLs.17 conserved hypothetical protein (665 aa)	40.0602	20	26	20	1	664	68.047	4.97	High	550000000	4.08	70.2673	20
FALSE	IsMasterProtein	VDAG_03555T0	VDAG_03555 | Verticillium dahliae VdLs.17 thymus-specific serine protease (557 aa)	4.31655	2	2	2	1	556	61.407	4.97	High	23000000	0.179	4.01224	2
FALSE	IsMasterProtein	VDAG_04233T0	VDAG_04233 | Verticillium dahliae VdLs.17 aminopeptidase Y (496 aa)	43.4343	15	32	15	1	495	52.3	4.97	High	650000000	6.11	69.8128	15
FALSE	IsMasterProtein	VDAG_06733T0	VDAG_06733 | Verticillium dahliae VdLs.17 glycerophosphoryl diester phosphodiesterase (279 aa)	19.7842	4	4	4	1	278	30.318	4.97	High	44000000	1.031	7.19594	4
FALSE	IsMasterProtein	VDAG_05652T0	VDAG_05652 | Verticillium dahliae VdLs.17 conserved hypothetical protein (657 aa)	16.0061	7	7	7	1	656	71.675	4.98	High	17000000	0.585	13.6725	7
FALSE	IsMasterProtein	VDAG_09715T0	VDAG_09715 | Verticillium dahliae VdLs.17 conserved hypothetical protein (476 aa)	2.31579	1	1	1	1	475	51.358	4.98	High	6400000	0.145	0	1
FALSE	IsMasterProtein	VDAG_01828T0	VDAG_01828 | Verticillium dahliae VdLs.17 conserved hypothetical protein (111 aa)	58.1818	4	8	4	1	110	11.434	5	High	190000000	14.849	18.0957	4
FALSE	IsMasterProtein	VDAG_03143T0	VDAG_03143 | Verticillium dahliae VdLs.17 beta-glucosidase (216 aa)	23.2558	5	7	5	1	215	23.084	5	High	48000000	1.683	10.9303	5
FALSE	IsMasterProtein	VDAG_05444T0	VDAG_05444 | Verticillium dahliae VdLs.17 conserved hypothetical protein (1127 aa)	1.06572	1	1	1	1	1126	119.001	5	High	11000000	0.028	2.56329	1
FALSE	IsMasterProtein	VDAG_05931T0	VDAG_05931 | Verticillium dahliae VdLs.17 conserved hypothetical protein (447 aa)	6.50224	2	4	2	1	446	47.113	5	High	57000000	0.359	8.66215	2
FALSE	IsMasterProtein	VDAG_09613T0	VDAG_09613 | Verticillium dahliae VdLs.17 mannan endo-1,4-beta-mannosidase (398 aa)	2.77078	1	1	1	1	397	44.166	5	High	4400000	0.101	0	1
FALSE	IsMasterProtein	VDAG_00362T0	VDAG_00362 | Verticillium dahliae VdLs.17 eukaryotic translation initiation factor 5A-2 (162 aa)	10.559	2	2	2	1	161	17.801	5.01	High	18000000	0.668	1.76396	2
FALSE	IsMasterProtein	VDAG_03021T0	VDAG_03021 | Verticillium dahliae VdLs.17 septation protein SUN4 (445 aa)	22.973	6	14	6	1	444	47.086	5.01	High	930000000	2.652	34.5069	6
FALSE	IsMasterProtein	VDAG_03508T0	VDAG_03508 | Verticillium dahliae VdLs.17 conserved hypothetical protein (285 aa)	40.493	8	12	8	1	284	30.419	5.01	High	580000000	1.976	28.9244	8
FALSE	IsMasterProtein	VDAG_01437T0	VDAG_01437 | Verticillium dahliae VdLs.17 GTP-binding protein YPTC5 (206 aa)	5.36585	1	1	1	1	205	22.893	5.02	High	4500000	0.155	1.73381	1
FALSE	IsMasterProtein	VDAG_10226T0	VDAG_10226 | Verticillium dahliae VdLs.17 40S ribosomal protein S12 (149 aa)	12.8378	2	2	2	1	148	16.318	5.02	High	29000000	0.668	4.1124	2
FALSE	IsMasterProtein	VDAG_03146T0	VDAG_03146 | Verticillium dahliae VdLs.17 mmf1 (119 aa)	39.8305	3	3	3	1	118	12.91	5.03	High	44000000	1.154	4.93778	3
FALSE	IsMasterProtein	VDAG_06734T0	VDAG_06734 | Verticillium dahliae VdLs.17 chitinase 18-4 (378 aa)	3.18302	1	1	1	1	377	42.084	5.03	High		0.101	0	1
FALSE	IsMasterProtein	VDAG_06934T0	VDAG_06934 | Verticillium dahliae VdLs.17 aldose 1-epimerase (411 aa)	8.29268	2	2	2	1	410	44.876	5.03	High	7800000	0.259	1.73273	2
FALSE	IsMasterProtein	VDAG_08490T0	VDAG_08490 | Verticillium dahliae VdLs.17 HAD-superfamily hydrolase (241 aa)	5	1	1	1	1	240	26.545	5.03	High	23000000	0.145	2.10174	1
FALSE	IsMasterProtein	VDAG_10417T0	VDAG_10417 | Verticillium dahliae VdLs.17 cell division cycle protein (817 aa)	1.59314	1	1	1	1	816	89.562	5.03	High		0.047	1.60003	1
FALSE	IsMasterProtein	VDAG_00509T0	VDAG_00509 | Verticillium dahliae VdLs.17 conserved hypothetical protein (289 aa)	2.43056	1	1	1	1	288	31.163	5.06	High	13000000	0.155	0	1
FALSE	IsMasterProtein	VDAG_02972T0	VDAG_02972 | Verticillium dahliae VdLs.17 conserved hypothetical protein (215 aa)	3.73832	1	1	1	1	214	22.716	5.06	High	15000000	0.179	2.08847	1
FALSE	IsMasterProtein	VDAG_06012T0	VDAG_06012 | Verticillium dahliae VdLs.17 oryzin (412 aa)	4.13625	2	2	2	1	411	42.674	5.06	High	14000000	0.259	0	2
FALSE	IsMasterProtein	VDAG_10386T0	VDAG_10386 | Verticillium dahliae VdLs.17 glutamyl-tRNA(Gln) amidotransferase subunit A (405 aa)	45.7921	15	32	15	1	404	43.857	5.06	High	1700000000	15.238	79.9291	15
FALSE	IsMasterProtein	VDAG_04288T0	VDAG_04288 | Verticillium dahliae VdLs.17 ATP-dependent RNA helicase eIF4A (398 aa)	16.3728	6	6	6	1	397	44.769	5.07	High	23000000	0.823	11.1594	6
FALSE	IsMasterProtein	VDAG_04294T0	VDAG_04294 | Verticillium dahliae VdLs.17 60S acidic ribosomal protein P0 (313 aa)	3.84615	1	1	1	1	312	33.265	5.07	High	14000000	0.166	0	1
FALSE	IsMasterProtein	VDAG_08251T0	VDAG_08251 | Verticillium dahliae VdLs.17 conserved hypothetical protein (322 aa)	2.18069	1	1	1	1	321	36.226	5.08	High	29000000	0.194	1.65814	1
FALSE	IsMasterProtein	VDAG_00725T0	VDAG_00725 | Verticillium dahliae VdLs.17 palmitoyl-protein thioesterase (336 aa)	5.07463	2	2	2	1	335	36.795	5.1	High	6000000	0.292	2.08349	2
FALSE	IsMasterProtein	VDAG_02343T0	VDAG_02343 | Verticillium dahliae VdLs.17 conserved hypothetical protein (387 aa)	42.7461	10	23	10	1	386	40.929	5.1	High	1900000000	4.456	47.0189	10
FALSE	IsMasterProtein	VDAG_02508T0	VDAG_02508 | Verticillium dahliae VdLs.17 conserved hypothetical protein (104 aa)	9.70874	1	1	1	1	103	11.521	5.1	High	9700000	0.334	3.32118	1
FALSE	IsMasterProtein	VDAG_03948T0	VDAG_03948 | Verticillium dahliae VdLs.17 plasma membrane ATPase (887 aa)	17.7201	14	15	14	1	886	96.17	5.11	High	61000000	1.195	30.5511	14
FALSE	IsMasterProtein	VDAG_04375T0	VDAG_04375 | Verticillium dahliae VdLs.17 conserved hypothetical protein (480 aa)	3.13152	1	1	1	1	479	53.99	5.11	High	39000000	0.101	1.64703	1
FALSE	IsMasterProtein	VDAG_04551T0	VDAG_04551 | Verticillium dahliae VdLs.17 antigen 1 (253 aa)	21.0317	3	5	3	1	252	26.727	5.11	High	72000000	2.594	10.8159	3
FALSE	IsMasterProtein	VDAG_05502T0	VDAG_05502 | Verticillium dahliae VdLs.17 conserved hypothetical protein (1013 aa)	2.17391	2	2	2	1	1012	107.599	5.11	High	5700000	0.053	3.73827	2
FALSE	IsMasterProtein	VDAG_02043T0	VDAG_02043 | Verticillium dahliae VdLs.17 chitosanase (301 aa)	3	1	1	1	1	300	32.972	5.12	High	29000000	0.166	2.50464	1
FALSE	IsMasterProtein	VDAG_04289T0	VDAG_04289 | Verticillium dahliae VdLs.17 cytidine deaminase (171 aa)	5.29412	1	1	1	1	170	18.323	5.12	High	2900000	0.334	1.62991	1
FALSE	IsMasterProtein	VDAG_05455T0	VDAG_05455 | Verticillium dahliae VdLs.17 gamma-glutamyltranspeptidase (562 aa)	15.3298	8	8	8	1	561	60.055	5.14	High	45000000	0.978	9.98005	8
FALSE	IsMasterProtein	VDAG_07795T0	VDAG_07795 | Verticillium dahliae VdLs.17 predicted protein (255 aa)	8.66142	2	2	2	1	254	28.213	5.14	High	170000000	0.359	5.40399	2
FALSE	IsMasterProtein	VDAG_09409T0	VDAG_09409 | Verticillium dahliae VdLs.17 WSC domain-containing protein (480 aa)	11.8998	4	5	4	1	479	52.212	5.14	High	62000000	1.154	11.2432	4
FALSE	IsMasterProtein	VDAG_09744T0	VDAG_09744 | Verticillium dahliae VdLs.17 glucan 1,3-beta-glucosidase (793 aa)	18.3081	10	12	10	1	792	85.613	5.14	High	72000000	1.649	24.998	10
FALSE	IsMasterProtein	VDAG_10231T0	VDAG_10231 | Verticillium dahliae VdLs.17 conserved hypothetical protein (328 aa)	3.0581	1	1	1	1	327	35.397	5.14	High	16000000	0.155	2.25769	1
FALSE	IsMasterProtein	VDAG_10449T0	VDAG_10449 | Verticillium dahliae VdLs.17 argininosuccinate synthase (420 aa)	4.29594	2	2	2	1	419	46.693	5.14	High	12000000	0.186	3.47228	2
FALSE	IsMasterProtein	VDAG_04405T0	VDAG_04405 | Verticillium dahliae VdLs.17 conserved hypothetical protein (225 aa)	4.01786	1	1	1	1	224	23.871	5.15	High	3300000	0.179	1.95234	1
FALSE	IsMasterProtein	VDAG_07183T0	VDAG_07183 | Verticillium dahliae VdLs.17 carboxypeptidase A (446 aa)	6.96629	3	3	3	1	445	48.154	5.15	High	15000000	0.369	6.01656	3
FALSE	IsMasterProtein	VDAG_03804T0	VDAG_03804 | Verticillium dahliae VdLs.17 predicted protein (192 aa)	4.18848	1	1	1	1	191	21.114	5.16	High	5700000	0.179	0	1
FALSE	IsMasterProtein	VDAG_07296T0	VDAG_07296 | Verticillium dahliae VdLs.17 sulphydryl oxidase Sox from patent-A1-Aspergillus niger (408 aa)	15.7248	5	5	5	1	407	44.34	5.16	High	120000000	0.833	10.5977	5
FALSE	IsMasterProtein	VDAG_02432T0	VDAG_02432 | Verticillium dahliae VdLs.17 conserved hypothetical protein (349 aa)	6.32184	1	1	1	1	348	37.953	5.17	High	5000000	0.11	0	1
FALSE	IsMasterProtein	VDAG_06595T0	VDAG_06595 | Verticillium dahliae VdLs.17 Sad1/UNC domain-containing protein (956 aa)	3.56021	1	1	1	1	955	105.662	5.17	High	8700000	0.048	0	1
FALSE	IsMasterProtein	VDAG_05725T0	VDAG_05725 | Verticillium dahliae VdLs.17 predicted protein (222 aa)	9.50226	1	1	1	1	221	22.888	5.19	High	9000000	0.292	2.80733	1
FALSE	IsMasterProtein	VDAG_05941T0	VDAG_05941 | Verticillium dahliae VdLs.17 adenosine kinase (348 aa)	7.4928	2	2	2	1	347	37.686	5.2	High	32000000	0.334	4.65623	2
FALSE	IsMasterProtein	VDAG_06910T0	VDAG_06910 | Verticillium dahliae VdLs.17 hsp70-like protein (652 aa)	20.4301	13	13	12	1	651	70.786	5.21	High	39000000	1.113	23.8381	13
FALSE	IsMasterProtein	VDAG_00314T0	VDAG_00314 | Verticillium dahliae VdLs.17 chaperone protein dnaK (567 aa)	1.94346	1	1	1	1	566	60.069	5.24	High	6500000	0.077	2.30025	1
FALSE	IsMasterProtein	VDAG_06513T0	VDAG_06513 | Verticillium dahliae VdLs.17 6-phosphogluconolactonase (261 aa)	3.46154	1	1	1	1	260	28.132	5.24	High	3700000	0.166	0	1
FALSE	IsMasterProtein	VDAG_08445T0	VDAG_08445 | Verticillium dahliae VdLs.17 actin (243 aa)	16.0494	4	5	4	1	243	27.047	5.24	High	60000000	0.848	8.11836	4
FALSE	IsMasterProtein	VDAG_04035T0	VDAG_04035 | Verticillium dahliae VdLs.17 extracellular cell wall glucanase Crf1 (421 aa)	27.8571	10	15	10	1	420	44.327	5.25	High	530000000	3.467	28.1525	10
FALSE	IsMasterProtein	VDAG_04348T0	VDAG_04348 | Verticillium dahliae VdLs.17 DJ-1/PfpI family protein (263 aa)	56.1069	10	34	10	1	262	27.876	5.25	High	1700000000	42.288	97.6346	10
FALSE	IsMasterProtein	VDAG_00025T0	VDAG_00025 | Verticillium dahliae VdLs.17 cytosolic non-specific dipeptidase (438 aa)	1.83066	1	1	1	1	437	48.269	5.27	High	5600000	0.086	0	1
FALSE	IsMasterProtein	VDAG_08267T0	VDAG_08267 | Verticillium dahliae VdLs.17 predicted protein (194 aa)	5.18135	1	3	1	1	193	20.77	5.29	High	290000000	0.259	8.78913	1
FALSE	IsMasterProtein	VDAG_03210T0	VDAG_03210 | Verticillium dahliae VdLs.17 conserved hypothetical protein (276 aa)	5.81818	1	1	1	1	275	29.931	5.3	High	19000000	0.155	1.97713	1
FALSE	IsMasterProtein	VDAG_07165T0	VDAG_07165 | Verticillium dahliae VdLs.17 conserved hypothetical protein (446 aa)	3.14607	1	1	1	1	445	46.416	5.31	High	19000000	0.259	2.8337	1
FALSE	IsMasterProtein	VDAG_01863T0	VDAG_01863 | Verticillium dahliae VdLs.17 conserved hypothetical protein (2416 aa)	0.745342	1	1	1	0	2415	265.719	5.33	Not Found		0	0	1
FALSE	IsMasterProtein	VDAG_03562T0	VDAG_03562 | Verticillium dahliae VdLs.17 ATP synthase delta chain (166 aa)	9.09091	1	1	1	1	165	17.719	5.33	High	10000000	0.334	1.79872	1
FALSE	IsMasterProtein	VDAG_00500T0	VDAG_00500 | Verticillium dahliae VdLs.17 carboxypeptidase S1 (474 aa)	35.3066	12	21	12	1	473	51.457	5.34	High	780000000	7.031	48.2397	12
FALSE	IsMasterProtein	VDAG_00701T0	VDAG_00701 | Verticillium dahliae VdLs.17 ras-1 (200 aa)	5.52764	1	1	1	1	199	22.319	5.35	High	4400000	0.233	0	1
FALSE	IsMasterProtein	VDAG_00849T0	VDAG_00849 | Verticillium dahliae VdLs.17 conserved hypothetical protein (624 aa)	17.6565	8	8	8	1	623	69.416	5.36	High	68000000	0.887	12.2823	8
FALSE	IsMasterProtein	VDAG_04966T0	VDAG_04966 | Verticillium dahliae VdLs.17 endothelin-converting enzyme (742 aa)	0.944669	1	1	1	1	741	82.5	5.38	High	8000000	0.056	2.2493	1
FALSE	IsMasterProtein	VDAG_07528T0	VDAG_07528 | Verticillium dahliae VdLs.17 conserved hypothetical protein (86 aa)	22.3529	3	3	3	1	85	8.914	5.38	High	94000000	2.981	5.60705	3
FALSE	IsMasterProtein	VDAG_02215T0	VDAG_02215 | Verticillium dahliae VdLs.17 endoglucanase-1 (236 aa)	45.1064	9	16	9	1	235	26.825	5.4	High	500000000	13.678	32.29	9
FALSE	IsMasterProtein	VDAG_03694T0	VDAG_03694 | Verticillium dahliae VdLs.17 acetylcholinesterase (452 aa)	12.8603	4	4	4	1	451	48.091	5.4	High	69000000	0.624	3.69912	4
FALSE	IsMasterProtein	VDAG_04257T0	VDAG_04257 | Verticillium dahliae VdLs.17 conserved hypothetical protein (1564 aa)	0.959693	1	1	1	1	1563	163.762	5.4	High	13000000	0.032	2.43265	1
FALSE	IsMasterProtein	VDAG_06386T0	VDAG_06386 | Verticillium dahliae VdLs.17 tripeptidyl-peptidase (567 aa)	38.8693	16	49	16	1	566	61.026	5.4	High	4100000000	7.532	123.116	16
FALSE	IsMasterProtein	VDAG_09386T0	VDAG_09386 | Verticillium dahliae VdLs.17 CipC protein (130 aa)	14.7287	1	1	1	1	129	15.2	5.4	High	9800000	0.389	2.21702	1
FALSE	IsMasterProtein	VDAG_10013T0	VDAG_10013 | Verticillium dahliae VdLs.17 ATP synthase subunit beta (518 aa)	19.3424	8	8	8	1	517	55.235	5.4	High	39000000	0.812	14.9327	8
FALSE	IsMasterProtein	VDAG_01682T0	VDAG_01682 | Verticillium dahliae VdLs.17 conserved hypothetical protein (318 aa)	4.73186	1	1	1	1	317	34.904	5.41	High	11000000	0.129	0	1
FALSE	IsMasterProtein	VDAG_03029T0	VDAG_03029 | Verticillium dahliae VdLs.17 enolase (439 aa)	42.0091	14	17	14	1	438	47.489	5.41	High	140000000	3.047	41.1984	14
FALSE	IsMasterProtein	VDAG_03639T0	VDAG_03639 | Verticillium dahliae VdLs.17 choline dehydrogenase (642 aa)	20.4368	10	10	10	1	641	68.846	5.41	High	66000000	0.931	19.183	10
FALSE	IsMasterProtein	VDAG_06082T0	VDAG_06082 | Verticillium dahliae VdLs.17 adenine phosphoribosyltransferase (227 aa)	7.07965	1	1	1	1	226	23.746	5.41	High	28000000	0.212	0	1
FALSE	IsMasterProtein	VDAG_03711T0	VDAG_03711 | Verticillium dahliae VdLs.17 WSC domain-containing protein (513 aa)	20.3125	6	20	6	1	512	55.151	5.43	High	700000000	2.34	47.6893	6
FALSE	IsMasterProtein	VDAG_08897T0	VDAG_08897 | Verticillium dahliae VdLs.17 cofilin (154 aa)	10.4575	1	1	1	1	153	16.955	5.43	High	23000000	0.259	1.89801	1
FALSE	IsMasterProtein	VDAG_03973T0	VDAG_03973 | Verticillium dahliae VdLs.17 beta-glucosidase (805 aa)	1.86567	1	1	1	1	804	86.613	5.44	High	9600000	0.056	0	1
FALSE	IsMasterProtein	VDAG_09477T0	VDAG_09477 | Verticillium dahliae VdLs.17 conserved hypothetical protein (264 aa)	9.12548	2	2	2	1	263	28.194	5.44	High	43000000	0.425	5.91342	2
FALSE	IsMasterProtein	VDAG_00375T0	VDAG_00375 | Verticillium dahliae VdLs.17 heat shock protein Hsp88 (705 aa)	1.13636	1	1	1	1	704	78.408	5.45	High	4000000	0.046	0	1
FALSE	IsMasterProtein	VDAG_06880T0	VDAG_06880 | Verticillium dahliae VdLs.17 UDP-N-acetylglucosamine pyrophosphorylase (509 aa)	1.77165	1	1	1	1	508	54.884	5.45	High	3000000	0.07	0	1
FALSE	IsMasterProtein	VDAG_04085T0	VDAG_04085 | Verticillium dahliae VdLs.17 sphingolipid long chain base-responsive protein PIL1 (382 aa)	5.24934	1	1	1	1	381	41.273	5.47	High	18000000	0.105	3.4909	1
FALSE	IsMasterProtein	VDAG_07163T0	VDAG_07163 | Verticillium dahliae VdLs.17 GTP-binding protein ypt1 (203 aa)	3.9604	1	1	1	1	202	22.448	5.47	High	5100000	0.145	1.69836	1
FALSE	IsMasterProtein	VDAG_01629T0	VDAG_01629 | Verticillium dahliae VdLs.17 polyadenylate-binding protein (760 aa)	8.16864	5	5	5	1	759	82.465	5.48	High	8800000	0.343	10.0523	5
FALSE	IsMasterProtein	VDAG_04057T0	VDAG_04057 | Verticillium dahliae VdLs.17 conserved hypothetical protein (426 aa)	6.35294	2	3	2	1	425	42.636	5.48	High	81000000	1.154	10.407	2
FALSE	IsMasterProtein	VDAG_06867T0	VDAG_06867 | Verticillium dahliae VdLs.17 conserved hypothetical protein (237 aa)	13.9831	2	2	2	1	236	24.704	5.48	High	44000000	0.389	4.79561	2
FALSE	IsMasterProtein	VDAG_08282T0	VDAG_08282 | Verticillium dahliae VdLs.17 lactonohydrolase (402 aa)	1.99501	1	1	1	1	401	42.783	5.48	High	6300000	0.166	0	1
FALSE	IsMasterProtein	VDAG_01115T0	VDAG_01115 | Verticillium dahliae VdLs.17 conserved hypothetical protein (664 aa)	1.05581	1	1	1	1	663	68.87	5.49	High	9600000	0.064	1.7619	1
FALSE	IsMasterProtein	VDAG_02814T0	VDAG_02814 | Verticillium dahliae VdLs.17 glucan 1,3-beta-glucosidase (797 aa)	35.6784	18	25	18	1	796	85.54	5.49	High	240000000	3.354	52.0292	18
FALSE	IsMasterProtein	VDAG_03621T0	VDAG_03621 | Verticillium dahliae VdLs.17 amidohydrolase family protein (546 aa)	2.01835	1	1	1	1	545	58.909	5.49	High	4500000	0.086	0	1
FALSE	IsMasterProtein	VDAG_00497T0	VDAG_00497 | Verticillium dahliae VdLs.17 conserved hypothetical protein (105 aa)	36.5385	3	3	3	1	104	11.284	5.5	High	48000000	1.154	5.19799	3
FALSE	IsMasterProtein	VDAG_02628T0	VDAG_02628 | Verticillium dahliae VdLs.17 transaldolase (321 aa)	36.875	10	13	10	1	320	35.047	5.5	High	170000000	2.548	29.3838	10
FALSE	IsMasterProtein	VDAG_01353T0	VDAG_01353 | Verticillium dahliae VdLs.17 SSD1 (363 aa)	2.76243	1	1	1	1	362	40.806	5.52	High	24000000	0.116	1.98832	1
FALSE	IsMasterProtein	VDAG_03134T0	VDAG_03134 | Verticillium dahliae VdLs.17 conserved hypothetical protein (110 aa)	45.8716	4	10	4	1	109	12.166	5.52	High	220000000	9	18.0831	4
FALSE	IsMasterProtein	VDAG_10094T0	VDAG_10094 | Verticillium dahliae VdLs.17 conserved hypothetical protein (648 aa)	6.18238	5	11	5	1	647	69.888	5.52	High	420000000	0.778	23.4632	5
FALSE	IsMasterProtein	VDAG_04143T0	VDAG_04143 | Verticillium dahliae VdLs.17 phosphomannomutase (277 aa)	4.34783	1	1	1	1	276	30.645	5.54	High	11000000	0.136	2.26058	1
FALSE	IsMasterProtein	VDAG_01304T0	VDAG_01304 | Verticillium dahliae VdLs.17 alkaline phosphatase H (664 aa)	26.2443	14	23	14	1	663	72.348	5.55	High	380000000	2.262	52.5072	14
FALSE	IsMasterProtein	VDAG_01689T0	VDAG_01689 | Verticillium dahliae VdLs.17 endo-beta-1,3-glucanase (720 aa)	7.23227	4	4	4	1	719	77.392	5.55	High	36000000	0.407	9.58496	4
FALSE	IsMasterProtein	VDAG_04280T0	VDAG_04280 | Verticillium dahliae VdLs.17 adenylosuccinate synthetase (412 aa)	2.6764	1	1	1	1	411	45.952	5.55	High	9500000	0.086	0	1
FALSE	IsMasterProtein	VDAG_04122T0	VDAG_04122 | Verticillium dahliae VdLs.17 inorganic pyrophosphatase (291 aa)	29.3103	6	6	6	1	290	32.764	5.57	High	18000000	0.995	6.572	6
FALSE	IsMasterProtein	VDAG_05103T0	VDAG_05103 | Verticillium dahliae VdLs.17 isochorismatase hydrolase (191 aa)	10	2	2	2	1	190	20.18	5.57	High	3500000	0.585	3.57673	2
FALSE	IsMasterProtein	VDAG_05121T0	VDAG_05121 | Verticillium dahliae VdLs.17 conserved hypothetical protein (162 aa)	27.3292	4	4	4	1	161	18.282	5.57	High	39000000	2.162	6.99858	4
FALSE	IsMasterProtein	VDAG_06212T0	VDAG_06212 | Verticillium dahliae VdLs.17 alpha/beta hydrolase (293 aa)	6.16438	1	1	1	1	292	31.193	5.57	High	22000000	0.292	2.33932	1
FALSE	IsMasterProtein	VDAG_00671T0	VDAG_00671 | Verticillium dahliae VdLs.17 ribokinase (327 aa)	3.06748	1	1	1	1	326	33.638	5.58	High	2500000	0.166	2.27763	1
FALSE	IsMasterProtein	VDAG_08356T0	VDAG_08356 | Verticillium dahliae VdLs.17 elongation factor 1-gamma 1 (408 aa)	11.0565	4	4	4	1	407	45.519	5.58	High	17000000	0.389	5.50502	4
FALSE	IsMasterProtein	VDAG_09571T0	VDAG_09571 | Verticillium dahliae VdLs.17 high-affinity glucose transporter (514 aa)	1.16959	1	5	1	1	513	55.744	5.59	High	74000000	0.11	6.83014	1
FALSE	IsMasterProtein	VDAG_09510T0	VDAG_09510 | Verticillium dahliae VdLs.17 glucan 1,3-beta-glucosidase (520 aa)	27.3603	12	17	12	1	519	51.221	5.6	High	1100000000	5.952	33.4847	12
FALSE	IsMasterProtein	VDAG_06069T0	VDAG_06069 | Verticillium dahliae VdLs.17 saccharopine dehydrogenase (379 aa)	3.1746	1	1	1	1	378	41.814	5.62	High	1900000	0.11	1.94602	1
FALSE	IsMasterProtein	VDAG_00795T0	VDAG_00795 | Verticillium dahliae VdLs.17 zinc carboxypeptidase A 1 (386 aa)	33.7662	9	22	9	1	385	42.748	5.63	High	410000000	5.661	51.3184	9
FALSE	IsMasterProtein	VDAG_01619T0	VDAG_01619 | Verticillium dahliae VdLs.17 conserved hypothetical protein (944 aa)	3.8176	4	4	4	1	943	102.901	5.63	High	56000000	0.245	5.57569	4
FALSE	IsMasterProtein	VDAG_08773T0	VDAG_08773 | Verticillium dahliae VdLs.17 ribulose-phosphate 3-epimerase (252 aa)	3.98406	1	1	1	1	251	27.249	5.63	High	6100000	0.334	1.94872	1
FALSE	IsMasterProtein	VDAG_09411T0	VDAG_09411 | Verticillium dahliae VdLs.17 amidohydrolase family protein (308 aa)	6.51466	2	2	2	1	307	32.676	5.63	High	7700000	0.334	3.90011	2
FALSE	IsMasterProtein	VDAG_09695T0	VDAG_09695 | Verticillium dahliae VdLs.17 protein phosphatase 2C ABI1 (581 aa)	3.96552	2	3	2	1	580	61.286	5.63	High	15000000	0.233	3.73797	2
FALSE	IsMasterProtein	VDAG_07578T0	VDAG_07578 | Verticillium dahliae VdLs.17 FAD binding domain-containing protein (516 aa)	6.79612	3	3	3	1	515	55.138	5.64	High	25000000	0.334	8.51016	3
FALSE	IsMasterProtein	VDAG_03328T0	VDAG_03328 | Verticillium dahliae VdLs.17 phosphoglucomutase (554 aa)	7.4141	4	4	4	1	553	59.983	5.66	High	21000000	0.322	1.82467	4
FALSE	IsMasterProtein	VDAG_07211T0	VDAG_07211 | Verticillium dahliae VdLs.17 pyrimidine precursor biosynthesis enzyme THI11 (346 aa)	32.4638	11	15	11	1	345	38.568	5.67	High	150000000	4.179	25.5414	11
FALSE	IsMasterProtein	VDAG_07791T0	VDAG_07791 | Verticillium dahliae VdLs.17 conserved hypothetical protein (190 aa)	9.52381	2	2	2	1	189	21.382	5.67	High	13000000	0.585	3.62692	2
FALSE	IsMasterProtein	VDAG_00855T0	VDAG_00855 | Verticillium dahliae VdLs.17 2,3-bisphosphoglycerate-independent phosphoglycerate mutase (523 aa)	13.6015	5	6	5	1	522	57.847	5.68	High	23000000	0.468	14.3207	5
FALSE	IsMasterProtein	VDAG_00886T0	VDAG_00886 | Verticillium dahliae VdLs.17 GTP-binding protein ypt3 (213 aa)	4.24528	1	1	1	1	212	23.237	5.68	High	3600000	0.179	0	1
FALSE	IsMasterProtein	VDAG_01137T0	VDAG_01137 | Verticillium dahliae VdLs.17 STI35 protein (319 aa)	47.7987	11	17	11	1	318	33.638	5.68	High	300000000	6.627	44.1852	11
FALSE	IsMasterProtein	VDAG_03582T0	VDAG_03582 | Verticillium dahliae VdLs.17 L-xylulose reductase (266 aa)	11.3208	4	4	4	1	265	28.205	5.69	High	36000000	0.778	4.20817	4
FALSE	IsMasterProtein	VDAG_06780T0	VDAG_06780 | Verticillium dahliae VdLs.17 conserved hypothetical protein (372 aa)	22.1024	8	18	8	1	371	39.647	5.69	High	9100000000	3.642	45.2175	8
FALSE	IsMasterProtein	VDAG_08929T0	VDAG_08929 | Verticillium dahliae VdLs.17 L-threonine 3-dehydrogenase (346 aa)	2.89855	1	1	1	1	345	37.491	5.71	High	6900000	0.122	2.42213	1
FALSE	IsMasterProtein	VDAG_10067T0	VDAG_10067 | Verticillium dahliae VdLs.17 Hsp90 co-chaperone AHA1 (326 aa)	9.53846	3	3	3	1	325	35.975	5.71	High	11000000	0.369	4.31892	3
FALSE	IsMasterProtein	VDAG_10220T0	VDAG_10220 | Verticillium dahliae VdLs.17 bacterial hemoglobin (426 aa)	2.35294	1	1	1	1	425	46.91	5.72	High	28000000	0.093	2.00949	1
FALSE	IsMasterProtein	VDAG_01539T0	VDAG_01539 | Verticillium dahliae VdLs.17 lysyl-tRNA synthetase (586 aa)	2.05128	1	1	1	1	585	66	5.73	High	13000000	0.072	2.13266	1
FALSE	IsMasterProtein	VDAG_04290T0	VDAG_04290 | Verticillium dahliae VdLs.17 conserved hypothetical protein (300 aa)	3.01003	1	1	1	1	299	31.139	5.73	High	4900000	0.155	0	1
FALSE	IsMasterProtein	VDAG_05035T0	VDAG_05035 | Verticillium dahliae VdLs.17 conserved hypothetical protein (469 aa)	18.5897	8	14	8	1	468	49.053	5.73	High	1000000000	5.494	25.1916	8
FALSE	IsMasterProtein	VDAG_06701T0	VDAG_06701 | Verticillium dahliae VdLs.17 conserved hypothetical protein (487 aa)	7.81893	2	2	2	1	486	52.864	5.73	High	16000000	0.179	5.6389	2
FALSE	IsMasterProtein	VDAG_09669T0	VDAG_09669 | Verticillium dahliae VdLs.17 6-phosphogluconolactonase (407 aa)	34.7291	10	15	10	1	406	42.424	5.74	High	340000000	3.642	37.6237	10
FALSE	IsMasterProtein	VDAG_08639T0	VDAG_08639 | Verticillium dahliae VdLs.17 conserved hypothetical protein (136 aa)	26.6667	2	2	2	1	135	14.895	5.76	High	16000000	0.931	3.37981	2
FALSE	IsMasterProtein	VDAG_00149T0	VDAG_00149 | Verticillium dahliae VdLs.17 leukotriene A-4 hydrolase (606 aa)	1.4876	1	1	1	1	605	68.181	5.77	High	7000000	0.058	1.80396	1
FALSE	IsMasterProtein	VDAG_03939T0	VDAG_03939 | Verticillium dahliae VdLs.17 O-acetylhomoserine (thiol)-lyase (459 aa)	5.02183	2	2	2	1	458	49.203	5.77	High	8300000	0.179	1.93052	2
FALSE	IsMasterProtein	VDAG_05891T0	VDAG_05891 | Verticillium dahliae VdLs.17 triosephosphate isomerase (248 aa)	22.6721	6	7	6	1	247	26.91	5.8	High	66000000	1.738	11.8256	6
FALSE	IsMasterProtein	VDAG_08620T0	VDAG_08620 | Verticillium dahliae VdLs.17 peptide-N4-(N-acetyl-beta-glucosaminyl)asparagine amidase A (683 aa)	1.90616	1	1	1	1	682	74.748	5.8	High	2600000	0.072	0	1
FALSE	IsMasterProtein	VDAG_08998T0	VDAG_08998 | Verticillium dahliae VdLs.17 rab GDP-dissociation inhibitor (456 aa)	14.0659	6	6	6	1	455	50.191	5.8	High	21000000	0.54	10.002	6
FALSE	IsMasterProtein	VDAG_03922T0	VDAG_03922 | Verticillium dahliae VdLs.17 4-hydroxyphenylpyruvate dioxygenase (425 aa)	11.5566	5	5	5	1	424	46.849	5.82	High	14000000	0.616	7.12952	5
FALSE	IsMasterProtein	VDAG_01534T0	VDAG_01534 | Verticillium dahliae VdLs.17 endo-1,3(4)-beta-glucanase (425 aa)	35.3774	14	35	13	1	424	47.457	5.87	High	1800000000	7.962	79.8718	14
FALSE	IsMasterProtein	VDAG_04116T0	VDAG_04116 | Verticillium dahliae VdLs.17 lipolytic enzyme (435 aa)	14.7465	4	5	4	1	434	46.121	5.87	High	59000000	0.833	14.8482	4
FALSE	IsMasterProtein	VDAG_07347T0	VDAG_07347 | Verticillium dahliae VdLs.17 vip1 (277 aa)	16.3043	4	4	4	1	276	29.712	5.87	High	37000000	0.624	6.5639	4
FALSE	IsMasterProtein	VDAG_08164T0	VDAG_08164 | Verticillium dahliae VdLs.17 pyruvate dehydrogenase protein X component (459 aa)	9.60699	3	4	3	1	458	48.203	5.87	High	48000000	0.318	4.95064	3
FALSE	IsMasterProtein	VDAG_02057T0	VDAG_02057 | Verticillium dahliae VdLs.17 fumarylacetoacetase (433 aa)	3.7037	1	1	1	1	432	46.631	5.88	High	2400000	0.11	1.71817	1
FALSE	IsMasterProtein	VDAG_04484T0	VDAG_04484 | Verticillium dahliae VdLs.17 beta-hexosaminidase beta chain (610 aa)	28.8998	13	18	13	1	609	68.133	5.88	High	200000000	2.162	37.5533	13
FALSE	IsMasterProtein	VDAG_07065T0	VDAG_07065 | Verticillium dahliae VdLs.17 conserved hypothetical protein (800 aa)	2.12766	1	2	1	1	799	85.622	5.88	High	32000000	0.15	3.45343	1
FALSE	IsMasterProtein	VDAG_03830T0	VDAG_03830 | Verticillium dahliae VdLs.17 bromodomain-containing factor 1 (939 aa)	3.51812	2	2	2	1	938	100.664	5.9	High	33000000	0.08	2.15248	2
FALSE	IsMasterProtein	VDAG_00251T0	VDAG_00251 | Verticillium dahliae VdLs.17 transketolase (686 aa)	21.8978	12	15	12	1	685	74.756	5.91	High	55000000	1.848	24.3375	12
FALSE	IsMasterProtein	VDAG_06551T0	VDAG_06551 | Verticillium dahliae VdLs.17 coronin (617 aa)	5.68182	2	2	2	1	616	67.564	5.92	High	13000000	0.122	4.42737	2
FALSE	IsMasterProtein	VDAG_05357T0	VDAG_05357 | Verticillium dahliae VdLs.17 FAD binding domain-containing protein (502 aa)	22.7545	9	9	9	1	501	54.01	5.94	High	110000000	1.291	19.5451	9
FALSE	IsMasterProtein	VDAG_04979T0	VDAG_04979 | Verticillium dahliae VdLs.17 secreted aspartic proteinase (597 aa)	36.2416	17	36	17	1	596	62.859	5.95	High	880000000	4.08	89.0492	17
FALSE	IsMasterProtein	VDAG_06423T0	VDAG_06423 | Verticillium dahliae VdLs.17 selenoprotein W family protein (248 aa)	12.5506	2	2	2	1	247	25.147	5.95	High	72000000	0.585	5.07348	2
FALSE	IsMasterProtein	VDAG_10137T0	VDAG_10137 | Verticillium dahliae VdLs.17 DUF1237 domain-containing protein (549 aa)	22.9927	11	14	11	1	548	60.862	5.95	High	670000000	1.929	30.0941	11
FALSE	IsMasterProtein	VDAG_00987T0	VDAG_00987 | Verticillium dahliae VdLs.17 TOS1 (457 aa)	14.0351	5	6	5	1	456	48.903	5.96	High	170000000	0.931	16.1824	5
FALSE	IsMasterProtein	VDAG_03272T0	VDAG_03272 | Verticillium dahliae VdLs.17 S-adenosylmethionine synthetase (396 aa)	3.5443	1	1	1	1	395	43.361	5.97	High	7900000	0.122	0	1
FALSE	IsMasterProtein	VDAG_06973T0	VDAG_06973 | Verticillium dahliae VdLs.17 ATP-citrate synthase (488 aa)	12.731	6	6	6	1	487	52.99	5.97	High	36000000	0.61	7.90214	6
FALSE	IsMasterProtein	VDAG_08104T0	VDAG_08104 | Verticillium dahliae VdLs.17 hypothetical protein (824 aa)	0.72904	1	1	1	1	823	85.666	5.99	High	2900000	0.093	0	1
FALSE	IsMasterProtein	VDAG_00775T0	VDAG_00775 | Verticillium dahliae VdLs.17 glucose-6-phosphate isomerase (554 aa)	15.1899	8	8	8	1	553	60.443	6	High	31000000	0.848	7.96919	8
FALSE	IsMasterProtein	VDAG_05078T0	VDAG_05078 | Verticillium dahliae VdLs.17 conserved hypothetical protein (312 aa)	11.5756	3	4	3	1	311	33.978	6.02	High	62000000	0.638	9.97783	3
FALSE	IsMasterProtein	VDAG_07814T0	VDAG_07814 | Verticillium dahliae VdLs.17 adenosylhomocysteinase (450 aa)	35.8575	14	15	14	1	449	48.815	6.02	High	71000000	2.981	17.8843	14
FALSE	IsMasterProtein	VDAG_08037T0	VDAG_08037 | Verticillium dahliae VdLs.17 conserved hypothetical protein (733 aa)	33.6066	16	36	16	1	732	78.576	6.04	High	1900000000	6.11	101.497	16
FALSE	IsMasterProtein	VDAG_04007T0	VDAG_04007 | Verticillium dahliae VdLs.17 conserved hypothetical protein (286 aa)	14.0351	2	6	2	1	285	29.933	6.05	High	550000000	1.512	10.1935	2
FALSE	IsMasterProtein	VDAG_01433T0	VDAG_01433 | Verticillium dahliae VdLs.17 saccharopine dehydrogenase (433 aa)	2.5463	1	1	1	1	432	47.039	6.06	High	6700000	0.083	0	1
FALSE	IsMasterProtein	VDAG_02827T0	VDAG_02827 | Verticillium dahliae VdLs.17 conserved hypothetical protein (505 aa)	34.127	11	12	11	1	504	53.558	6.06	High	130000000	2.162	29.457	11
FALSE	IsMasterProtein	VDAG_02834T0	VDAG_02834 | Verticillium dahliae VdLs.17 peroxidase/catalase (763 aa)	31.4961	17	48	16	1	762	83.509	6.06	High	81000000	1.512	110.627	17
FALSE	IsMasterProtein	VDAG_03549T0	VDAG_03549 | Verticillium dahliae VdLs.17 conserved hypothetical protein (975 aa)	4.20945	3	4	3	1	974	100.385	6.06	High	38000000	0.225	6.62609	3
FALSE	IsMasterProtein	VDAG_06751T0	VDAG_06751 | Verticillium dahliae VdLs.17 1-Cys peroxiredoxin B (207 aa)	15.0485	2	2	2	1	206	22.884	6.06	High	16000000	0.425	4.81429	2
FALSE	IsMasterProtein	VDAG_07877T0	VDAG_07877 | Verticillium dahliae VdLs.17 conserved hypothetical protein (1230 aa)	0.488202	1	1	1	1	1229	134.187	6.06	High	6300000	0.058	0	1
FALSE	IsMasterProtein	VDAG_07958T0	VDAG_07958 | Verticillium dahliae VdLs.17 predicted protein (280 aa)	5.37634	1	1	1	1	279	27.978	6.06	High	15000000	0.468	2.78774	1
FALSE	IsMasterProtein	VDAG_05758T0	VDAG_05758 | Verticillium dahliae VdLs.17 carboxypeptidase Y (382 aa)	5.51181	2	2	2	1	381	41.862	6.07	High	8500000	0.245	1.93835	2
FALSE	IsMasterProtein	VDAG_01786T0	VDAG_01786 | Verticillium dahliae VdLs.17 hypothetical protein (75 aa)	68.9189	7	10	7	1	74	8.138	6.09	High	510000000	45.416	28.4142	7
FALSE	IsMasterProtein	VDAG_01845T0	VDAG_01845 | Verticillium dahliae VdLs.17 branched-chain-amino-acid aminotransferase (426 aa)	4.47059	2	2	2	1	425	46.152	6.09	High	58000000	0.233	5.24617	2
FALSE	IsMasterProtein	VDAG_08888T0	VDAG_08888 | Verticillium dahliae VdLs.17 ribonuclease Trv (371 aa)	15.9459	4	5	4	1	370	39.073	6.09	High	71000000	1.276	9.46368	4
FALSE	IsMasterProtein	VDAG_08063T0	VDAG_08063 | Verticillium dahliae VdLs.17 ribose-5-phosphate isomerase (282 aa)	44.484	9	13	9	1	281	28.998	6.1	High	88000000	4.817	27.3241	9
FALSE	IsMasterProtein	VDAG_00345T0	VDAG_00345 | Verticillium dahliae VdLs.17 glycine-rich protein (376 aa)	12.8	4	4	4	1	375	39.212	6.13	High	17000000	0.492	6.84104	4
FALSE	IsMasterProtein	VDAG_00442T0	VDAG_00442 | Verticillium dahliae VdLs.17 heat shock protein SSC1 (651 aa)	6.92308	4	4	3	1	650	70.733	6.13	High	21000000	0.274	7.19648	4
FALSE	IsMasterProtein	VDAG_05305T0	VDAG_05305 | Verticillium dahliae VdLs.17 predicted protein (535 aa)	9.3633	3	6	3	1	534	56.857	6.13	High	280000000	1.371	18.5663	3
FALSE	IsMasterProtein	VDAG_08214T0	VDAG_08214 | Verticillium dahliae VdLs.17 sarcosine oxidase (442 aa)	1.36054	1	1	1	1	441	47.176	6.13	High	12000000	0.096	0	1
FALSE	IsMasterProtein	VDAG_07663T0	VDAG_07663 | Verticillium dahliae VdLs.17 leucyl-tRNA synthetase (1116 aa)	1.61435	1	1	1	1	1115	125.1	6.15	High	21000000	0.035	2.16585	1
FALSE	IsMasterProtein	VDAG_08981T0	VDAG_08981 | Verticillium dahliae VdLs.17 glycogen phosphorylase (890 aa)	3.14961	3	3	3	1	889	100.765	6.15	High	7500000	0.136	1.82327	3
FALSE	IsMasterProtein	VDAG_02042T0	VDAG_02042 | Verticillium dahliae VdLs.17 conserved hypothetical protein (223 aa)	25.6757	4	6	4	1	222	23.038	6.18	High	240000000	2.511	14.035	4
FALSE	IsMasterProtein	VDAG_07805T0	VDAG_07805 | Verticillium dahliae VdLs.17 phosphoglycerate kinase (418 aa)	26.6187	8	9	8	1	417	44.36	6.18	High	46000000	0.995	22.451	8
FALSE	IsMasterProtein	VDAG_02670T0	VDAG_02670 | Verticillium dahliae VdLs.17 cerevisin (527 aa)	1.52091	1	1	1	1	526	55.973	6.2	High	22000000	0.089	0	1
FALSE	IsMasterProtein	VDAG_07994T0	VDAG_07994 | Verticillium dahliae VdLs.17 bifunctional protein GAL10 (374 aa)	6.70241	2	2	2	1	373	41.073	6.2	High	20000000	0.212	2.1702	2
FALSE	IsMasterProtein	VDAG_01502T0	VDAG_01502 | Verticillium dahliae VdLs.17 C2 domain-containing protein (1114 aa)	0.98832	1	1	1	1	1113	123.895	6.23	High	20000000	0.038	2.07046	1
FALSE	IsMasterProtein	VDAG_07745T0	VDAG_07745 | Verticillium dahliae VdLs.17 bacterial leucyl aminopeptidase (385 aa)	9.375	3	3	3	1	384	41.969	6.23	High	18000000	0.413	6.95294	3
FALSE	IsMasterProtein	VDAG_01315T0	VDAG_01315 | Verticillium dahliae VdLs.17 formate dehydrogenase (349 aa)	13.5057	4	4	4	1	348	38.073	6.25	High	26000000	0.492	2.38766	4
FALSE	IsMasterProtein	VDAG_04239T0	VDAG_04239 | Verticillium dahliae VdLs.17 peroxisome biosynthesis protein PAS1 (1212 aa)	2.22956	1	1	1	1	1211	130.895	6.25	High	2500000	0.034	0	1
FALSE	IsMasterProtein	VDAG_07013T0	VDAG_07013 | Verticillium dahliae VdLs.17 orotidine 5'-phosphate decarboxylase (368 aa)	2.7248	1	1	1	1	367	40.167	6.25	High	890000	0.11	0	1
FALSE	IsMasterProtein	VDAG_03886T0	VDAG_03886 | Verticillium dahliae VdLs.17 conserved hypothetical protein (296 aa)	16.2712	4	11	4	1	295	30.703	6.27	High	890000000	3.125	19.3892	4
FALSE	IsMasterProtein	VDAG_04826T0	VDAG_04826 | Verticillium dahliae VdLs.17 peroxidase/catalase (773 aa)	48.7047	29	135	28	1	772	84.279	6.28	High	5700000000	12.07	333.328	29
FALSE	IsMasterProtein	VDAG_03581T0	VDAG_03581 | Verticillium dahliae VdLs.17 glutamyl-tRNA(Gln) amidotransferase (642 aa)	25.741	12	13	12	1	641	67.722	6.29	High	39000000	1.246	20.9447	12
FALSE	IsMasterProtein	VDAG_06862T0	VDAG_06862 | Verticillium dahliae VdLs.17 beta-glucuronidase (569 aa)	1.76056	1	1	1	1	568	61.783	6.29	High	5900000	0.105	1.98331	1
FALSE	IsMasterProtein	VDAG_02787T0	VDAG_02787 | Verticillium dahliae VdLs.17 Crr1p (536 aa)	2.99065	2	3	1	1	535	57.708	6.3	High	8800000	0.155	2.07687	2
FALSE	IsMasterProtein	VDAG_00207T0	VDAG_00207 | Verticillium dahliae VdLs.17 S-(hydroxymethyl)glutathione dehydrogenase (362 aa)	9.41828	3	3	3	1	361	38.193	6.32	High	14000000	0.389	1.82131	3
FALSE	IsMasterProtein	VDAG_00492T0	VDAG_00492 | Verticillium dahliae VdLs.17 phosphorylcholine phosphatase (390 aa)	27.7635	9	11	9	1	389	43.573	6.33	High	150000000	1.873	24.4633	9
FALSE	IsMasterProtein	VDAG_00859T0	VDAG_00859 | Verticillium dahliae VdLs.17 SEC14 cytosolic factor (353 aa)	14.4886	6	6	6	1	352	38.775	6.33	High	44000000	0.823	8.95445	6
FALSE	IsMasterProtein	VDAG_07407T0	VDAG_07407 | Verticillium dahliae VdLs.17 carboxypeptidase Y inhibitor (222 aa)	18.0995	2	3	2	1	221	23.578	6.33	High	66000000	0.995	9.24425	2
FALSE	IsMasterProtein	VDAG_01103T0	VDAG_01103 | Verticillium dahliae VdLs.17 conserved hypothetical protein (355 aa)	16.1017	4	4	4	1	354	39.735	6.35	High	18000000	0.551	6.71886	4
FALSE	IsMasterProtein	VDAG_00081T0	VDAG_00081 | Verticillium dahliae VdLs.17 conserved hypothetical protein (163 aa)	10.4938	1	1	1	1	162	17.138	6.37	High	8400000	0.292	2.08744	1
FALSE	IsMasterProtein	VDAG_08131T0	VDAG_08131 | Verticillium dahliae VdLs.17 elongation factor 3 (1053 aa)	5.32319	5	5	5	1	1052	116.364	6.37	High	11000000	0.208	5.73835	5
FALSE	IsMasterProtein	VDAG_00236T0	VDAG_00236 | Verticillium dahliae VdLs.17 MSP domain-containing protein (284 aa)	12.7208	3	3	3	1	283	30.388	6.38	High	23000000	0.501	6.61211	3
FALSE	IsMasterProtein	VDAG_09354T0	VDAG_09354 | Verticillium dahliae VdLs.17 adenosylmethionine-8-amino-7-oxononanoate aminotransferase (808 aa)	0.991326	1	1	1	1	807	87.693	6.38	High	6200000	0.051	0	1
FALSE	IsMasterProtein	VDAG_02489T0	VDAG_02489 | Verticillium dahliae VdLs.17 transmembrane protein PFT27 (497 aa)	7.05645	3	3	3	1	496	53.183	6.39	High	18000000	0.318	3.68636	3
FALSE	IsMasterProtein	VDAG_02852T0	VDAG_02852 | Verticillium dahliae VdLs.17 branched-chain-amino-acid aminotransferase (392 aa)	2.30179	1	1	1	1	391	41.476	6.39	High	5400000	0.11	1.63891	1
FALSE	IsMasterProtein	VDAG_09443T0	VDAG_09443 | Verticillium dahliae VdLs.17 pyruvate decarboxylase (575 aa)	25.784	11	12	11	1	574	63.187	6.39	High	63000000	1.593	25.1726	11
FALSE	IsMasterProtein	VDAG_10091T0	VDAG_10091 | Verticillium dahliae VdLs.17 hydroxymethylglutaryl-CoA synthase (453 aa)	1.99115	1	1	1	1	452	49.806	6.39	High	6700000	0.101	0	1
FALSE	IsMasterProtein	VDAG_06317T0	VDAG_06317 | Verticillium dahliae VdLs.17 malate dehydrogenase (331 aa)	41.8182	9	9	9	1	330	34.323	6.4	High	83000000	1.683	15.0023	9
FALSE	IsMasterProtein	VDAG_07414T0	VDAG_07414 | Verticillium dahliae VdLs.17 homogentisate 1,2-dioxygenase (470 aa)	2.34542	1	1	1	1	469	51.37	6.4	High	7000000	0.089	1.95411	1
FALSE	IsMasterProtein	VDAG_04413T0	VDAG_04413 | Verticillium dahliae VdLs.17 6-phosphogluconate dehydrogenase (556 aa)	21.0811	10	10	10	1	555	60.257	6.42	High	73000000	0.968	14.3459	10
FALSE	IsMasterProtein	VDAG_03642T0	VDAG_03642 | Verticillium dahliae VdLs.17 endothiapepsin (433 aa)	31.0185	10	17	10	1	432	47.293	6.44	High	590000000	3.489	36.5114	10
FALSE	IsMasterProtein	VDAG_06452T0	VDAG_06452 | Verticillium dahliae VdLs.17 S-formylglutathione hydrolase (285 aa)	2.8169	1	1	1	1	284	31.023	6.44	High	3600000	0.116	0	1
FALSE	IsMasterProtein	VDAG_10351T0	VDAG_10351 | Verticillium dahliae VdLs.17 pyruvate carboxylase (1190 aa)	0.504626	1	1	1	1	1189	130.176	6.46	High	3000000	0.032	0	1
FALSE	IsMasterProtein	VDAG_05331T0	VDAG_05331 | Verticillium dahliae VdLs.17 acid phosphatase (390 aa)	4.11311	2	2	2	1	389	42.502	6.47	High	17000000	0.202	2.13556	2
FALSE	IsMasterProtein	VDAG_01780T0	VDAG_01780 | Verticillium dahliae VdLs.17 ATP-dependent RNA helicase SUB2 (514 aa)	3.11891	3	3	3	1	513	56.818	6.49	High	24000000	0.233	8.51446	3
FALSE	IsMasterProtein	VDAG_03674T0	VDAG_03674 | Verticillium dahliae VdLs.17 acetyl-CoA carboxylase (2282 aa)	0.438404	1	1	1	1	2281	253.298	6.51	High	5000000	0.015	1.64867	1
FALSE	IsMasterProtein	VDAG_01109T0	VDAG_01109 | Verticillium dahliae VdLs.17 conserved hypothetical protein (362 aa)	51.5235	15	29	15	1	361	38.507	6.52	High	1300000000	5.579	64.5324	15
FALSE	IsMasterProtein	VDAG_00019T0	VDAG_00019 | Verticillium dahliae VdLs.17 conserved hypothetical protein (246 aa)	13.8776	3	8	3	1	245	26.617	6.54	High	770000000	2.594	20.985	3
FALSE	IsMasterProtein	VDAG_05545T0	VDAG_05545 | Verticillium dahliae VdLs.17 lipase (557 aa)	34.7122	14	40	14	1	556	59.322	6.54	High	2600000000	9	94.8504	14
FALSE	IsMasterProtein	VDAG_08039T0	VDAG_08039 | Verticillium dahliae VdLs.17 conserved hypothetical protein (386 aa)	9.09091	3	3	3	1	385	42.771	6.54	High	35000000	0.389	5.65614	3
FALSE	IsMasterProtein	VDAG_03025T0	VDAG_03025 | Verticillium dahliae VdLs.17 UTP-glucose-1-phosphate uridylyltransferase (532 aa)	3.9548	2	2	2	1	531	58.853	6.55	High	17000000	0.141	2.20535	2
FALSE	IsMasterProtein	VDAG_03073T0	VDAG_03073 | Verticillium dahliae VdLs.17 Cobalamin-independent synthase (763 aa)	14.5669	10	11	10	1	762	85.426	6.55	High	51000000	0.778	25.1032	10
FALSE	IsMasterProtein	VDAG_07150T0	VDAG_07150 | Verticillium dahliae VdLs.17 alanine/arginine aminopeptidase (830 aa)	2.29192	2	2	2	1	829	92.988	6.55	High	5200000	0.091	4.17096	2
FALSE	IsMasterProtein	VDAG_06722T0	VDAG_06722 | Verticillium dahliae VdLs.17 monodehydroascorbate reductase (549 aa)	3.46715	2	2	2	1	548	57.913	6.57	High	6900000	0.133	1.7078	2
FALSE	IsMasterProtein	VDAG_08916T0	VDAG_08916 | Verticillium dahliae VdLs.17 glyceraldehyde-3-phosphate dehydrogenase (339 aa)	46.4497	13	16	13	1	338	36.131	6.58	High	350000000	4.179	37.9112	13
FALSE	IsMasterProtein	VDAG_01465T0	VDAG_01465 | Verticillium dahliae VdLs.17 nuclease P1 (323 aa)	34.472	8	10	8	1	322	34.882	6.6	High	92000000	2.36	11.8491	8
FALSE	IsMasterProtein	VDAG_02516T0	VDAG_02516 | Verticillium dahliae VdLs.17 nascent polypeptide-associated complex subunit beta (158 aa)	6.36943	1	1	1	1	157	17.105	6.6	High	8600000	0.259	1.81409	1
FALSE	IsMasterProtein	VDAG_07230T0	VDAG_07230 | Verticillium dahliae VdLs.17 superoxide dismutase (206 aa)	14.1463	3	3	3	1	205	22.672	6.61	High	43000000	0.995	5.21849	3
FALSE	IsMasterProtein	VDAG_07931T0	VDAG_07931 | Verticillium dahliae VdLs.17 retinol dehydrogenase (333 aa)	3.31325	1	1	1	1	332	35.783	6.62	High	1500000	0.129	0	1
FALSE	IsMasterProtein	VDAG_08482T0	VDAG_08482 | Verticillium dahliae VdLs.17 conserved hypothetical protein (566 aa)	2.12389	1	1	1	1	565	60.359	6.62	High	10000000	0.083	2.13842	1
FALSE	IsMasterProtein	VDAG_01206T0	VDAG_01206 | Verticillium dahliae VdLs.17 pyruvate kinase (528 aa)	18.9753	9	9	9	1	527	57.593	6.64	High	29000000	0.84	16.282	9
FALSE	IsMasterProtein	VDAG_04949T0	VDAG_04949 | Verticillium dahliae VdLs.17 conserved hypothetical protein (2884 aa)	0.416233	1	1	1	1	2883	309.907	6.64	High	6400000	0.017	0	1
FALSE	IsMasterProtein	VDAG_00970T0	VDAG_00970 | Verticillium dahliae VdLs.17 acetyl-CoA acetyltransferase (401 aa)	2.75	1	1	1	1	400	41.347	6.65	High	56000000	0.11	2.68334	1
FALSE	IsMasterProtein	VDAG_02863T0	VDAG_02863 | Verticillium dahliae VdLs.17 NADP-dependent leukotriene B4 12-hydroxydehydrogenase (351 aa)	2.85714	1	1	1	1	350	37.759	6.65	High	2800000	0.179	0	1
FALSE	IsMasterProtein	VDAG_06919T0	VDAG_06919 | Verticillium dahliae VdLs.17 GTP-binding protein rho1 (196 aa)	4.10256	1	1	1	1	195	21.975	6.67	High	16000000	0.212	0	1
FALSE	IsMasterProtein	VDAG_00790T0	VDAG_00790 | Verticillium dahliae VdLs.17 bifunctional aminoacyl-tRNA synthetase (578 aa)	1.7331	1	1	1	1	577	64.512	6.68	High	12000000	0.068	2.14893	1
FALSE	IsMasterProtein	VDAG_06125T0	VDAG_06125 | Verticillium dahliae VdLs.17 conserved hypothetical protein (497 aa)	6.85484	3	4	3	1	496	52.877	6.68	High	25000000	0.551	4.52208	3
FALSE	IsMasterProtein	VDAG_07856T0	VDAG_07856 | Verticillium dahliae VdLs.17 kes1 (407 aa)	2.46305	1	1	1	1	406	43.607	6.7	High	12000000	0.105	1.75595	1
FALSE	IsMasterProtein	VDAG_02332T0	VDAG_02332 | Verticillium dahliae VdLs.17 aconitate hydratase (788 aa)	1.27065	1	1	1	1	787	85.231	6.71	High	8100000	0.051	0	1
FALSE	IsMasterProtein	VDAG_01263T0	VDAG_01263 | Verticillium dahliae VdLs.17 beta-glucosidase (612 aa)	10.9656	7	7	7	1	611	66.515	6.74	High	43000000	0.63	16.3533	7
FALSE	IsMasterProtein	VDAG_04408T0	VDAG_04408 | Verticillium dahliae VdLs.17 dipeptidyl-peptidase (707 aa)	6.65722	4	4	4	1	706	78.859	6.74	High	6800000	0.222	7.4886	4
FALSE	IsMasterProtein	VDAG_08484T0	VDAG_08484 | Verticillium dahliae VdLs.17 imidazoleglycerol-phosphate dehydratase (230 aa)	6.11354	1	1	1	1	229	24.578	6.74	High	8700000	0.166	1.66657	1
FALSE	IsMasterProtein	VDAG_03196T0	VDAG_03196 | Verticillium dahliae VdLs.17 phosphoacetylglucosamine mutase (537 aa)	1.49254	1	1	1	1	536	58.51	6.77	High	2700000	0.061	2.06405	1
FALSE	IsMasterProtein	VDAG_00461T0	VDAG_00461 | Verticillium dahliae VdLs.17 elongation factor 2 (845 aa)	13.5071	11	11	11	1	844	93.297	6.79	High	95000000	0.598	20.3116	11
FALSE	IsMasterProtein	VDAG_01467T0	VDAG_01467 | Verticillium dahliae VdLs.17 glucose-repressible gene protein (72 aa)	54.9296	3	8	3	1	71	7.453	6.79	High	3900000000	16.783	21.1199	3
FALSE	IsMasterProtein	VDAG_02832T0	VDAG_02832 | Verticillium dahliae VdLs.17 FAD binding domain-containing protein (535 aa)	6.74157	4	4	4	1	534	57.005	6.79	High	23000000	0.468	3.70133	4
FALSE	IsMasterProtein	VDAG_08717T0	VDAG_08717 | Verticillium dahliae VdLs.17 uroporphyrinogen decarboxylase (367 aa)	2.18579	1	1	1	1	366	40.439	6.79	High	3400000	0.116	0	1
FALSE	IsMasterProtein	VDAG_08939T0	VDAG_08939 | Verticillium dahliae VdLs.17 profilin (133 aa)	6.81818	1	1	1	1	132	13.428	6.79	High	19000000	0.334	0	1
FALSE	IsMasterProtein	VDAG_00499T0	VDAG_00499 | Verticillium dahliae VdLs.17 endothiapepsin (410 aa)	5.86797	2	2	2	1	409	42.551	6.8	High	48000000	0.259	3.10628	2
FALSE	IsMasterProtein	VDAG_04367T0	VDAG_04367 | Verticillium dahliae VdLs.17 ADP-ribosylation factor (184 aa)	22.4044	4	4	4	1	183	20.921	6.8	High	27000000	1.154	8.15183	4
FALSE	IsMasterProtein	VDAG_09345T0	VDAG_09345 | Verticillium dahliae VdLs.17 isoamyl alcohol oxidase (599 aa)	25.9197	10	14	10	1	598	65.072	6.8	High	430000000	1.207	36.7669	10
FALSE	IsMasterProtein	VDAG_10051T0	VDAG_10051 | Verticillium dahliae VdLs.17 tyrosinase (546 aa)	1.46789	1	1	1	1	545	61.073	6.8	High	4800000	0.068	0	1
FALSE	IsMasterProtein	VDAG_00603T0	VDAG_00603 | Verticillium dahliae VdLs.17 cwl1 (335 aa)	2.99401	1	1	1	1	334	36.045	6.81	High	11000000	0.129	2.11229	1
FALSE	IsMasterProtein	VDAG_02323T0	VDAG_02323 | Verticillium dahliae VdLs.17 sds23/moc1 (496 aa)	2.42424	1	1	1	1	495	52.443	6.84	High	52000000	0.086	3.00801	1
FALSE	IsMasterProtein	VDAG_07530T0	VDAG_07530 | Verticillium dahliae VdLs.17 conserved hypothetical protein (580 aa)	2.24525	1	1	1	1	579	59.692	6.84	High	16000000	0.101	3.12997	1
FALSE	IsMasterProtein	VDAG_09267T0	VDAG_09267 | Verticillium dahliae VdLs.17 translation initiation factor eIF-2B subunit delta (472 aa)	2.33546	1	1	1	1	471	50.112	6.86	High	1700000	0.101	2.33737	1
FALSE	IsMasterProtein	VDAG_08741T0	VDAG_08741 | Verticillium dahliae VdLs.17 endochitinase (710 aa)	36.3893	21	80	21	1	709	73.133	6.87	High	7600000000	8.326	180.861	21
FALSE	IsMasterProtein	VDAG_09063T0	VDAG_09063 | Verticillium dahliae VdLs.17 rhamnogalacturonase B (536 aa)	20.5607	7	8	7	1	535	57.123	6.9	High	180000000	1.404	15.7341	7
FALSE	IsMasterProtein	VDAG_01101T0	VDAG_01101 | Verticillium dahliae VdLs.17 heat shock protein sks2 (655 aa)	21.1009	12	12	12	1	654	71.449	6.92	High	23000000	0.995	20.7987	12
FALSE	IsMasterProtein	VDAG_04830T0	VDAG_04830 | Verticillium dahliae VdLs.17 conserved hypothetical protein (163 aa)	40.1235	4	23	4	1	162	17.615	6.92	High	1200000000	22.714	69.2588	4
FALSE	IsMasterProtein	VDAG_07507T0	VDAG_07507 | Verticillium dahliae VdLs.17 alcohol dehydrogenase (353 aa)	16.7614	6	6	6	1	352	37.079	6.92	High	90000000	0.874	7.04374	6
FALSE	IsMasterProtein	VDAG_04495T0	VDAG_04495 | Verticillium dahliae VdLs.17 hypothetical protein (165 aa)	39.6341	6	9	6	1	164	16.441	6.95	High	540000000	3.394	23.1086	6
FALSE	IsMasterProtein	VDAG_02257T0	VDAG_02257 | Verticillium dahliae VdLs.17 xylulose-5-phosphate phosphoketolase (722 aa)	3.19001	2	2	2	1	721	80.979	6.99	High	22000000	0.141	3.57891	2
FALSE	IsMasterProtein	VDAG_02923T0	VDAG_02923 | Verticillium dahliae VdLs.17 FAD-linked sulfhydryl oxidase ERV2 (201 aa)	22	4	7	4	1	200	21.684	6.99	High	43000000	1.61	5.18814	4
FALSE	IsMasterProtein	VDAG_02828T0	VDAG_02828 | Verticillium dahliae VdLs.17 YkgB (400 aa)	16.0401	5	5	5	1	399	42.034	7.03	High	130000000	0.73	10.6096	5
FALSE	IsMasterProtein	VDAG_06686T0	VDAG_06686 | Verticillium dahliae VdLs.17 WD repeat-containing protein 5B (317 aa)	10.443	3	3	3	1	316	35.009	7.03	High	22000000	0.413	3.90192	3
FALSE	IsMasterProtein	VDAG_03905T0	VDAG_03905 | Verticillium dahliae VdLs.17 serin endopeptidase (710 aa)	25.5289	12	17	12	1	709	74.329	7.11	High	230000000	2.415	41.9738	12
FALSE	IsMasterProtein	VDAG_05524T0	VDAG_05524 | Verticillium dahliae VdLs.17 conserved hypothetical protein (1270 aa)	0.945626	1	1	1	1	1269	137.609	7.11	High	9000000	0.029	0	1
FALSE	IsMasterProtein	VDAG_02878T0	VDAG_02878 | Verticillium dahliae VdLs.17 RNA-binding post-transcriptional regulator csx1 (419 aa)	2.15311	1	1	1	1	418	44.498	7.14	High	2000000	0.166	0	1
FALSE	IsMasterProtein	VDAG_07993T0	VDAG_07993 | Verticillium dahliae VdLs.17 quinone oxidoreductase (318 aa)	3.15457	1	1	1	1	317	33.017	7.15	High		0.129	0	1
FALSE	IsMasterProtein	VDAG_09426T0	VDAG_09426 | Verticillium dahliae VdLs.17 conserved hypothetical protein (912 aa)	1.86608	1	1	1	1	911	103.581	7.15	High		0.043	0	1
FALSE	IsMasterProtein	VDAG_09554T0	VDAG_09554 | Verticillium dahliae VdLs.17 lysozyme (188 aa)	33.6898	6	6	6	1	187	19.665	7.15	High	230000000	4.623	12.3748	6
FALSE	IsMasterProtein	VDAG_04306T0	VDAG_04306 | Verticillium dahliae VdLs.17 conserved hypothetical protein (255 aa)	22.0472	5	10	5	1	254	25.546	7.17	High	1700000000	2.594	14.2106	5
FALSE	IsMasterProtein	VDAG_04755T0	VDAG_04755 | Verticillium dahliae VdLs.17 conserved hypothetical protein (404 aa)	59.5533	18	38	18	1	403	44.464	7.2	High	710000000	9	93.8283	18
FALSE	IsMasterProtein	VDAG_07290T0	VDAG_07290 | Verticillium dahliae VdLs.17 carboxypeptidase B (416 aa)	6.26506	2	3	2	1	415	44.912	7.24	High	22000000	0.413	6.03803	2
FALSE	IsMasterProtein	VDAG_07851T0	VDAG_07851 | Verticillium dahliae VdLs.17 predicted protein (255 aa)	3.93701	1	1	1	1	254	23.15	7.25	High	18000000	1.154	1.85789	1
FALSE	IsMasterProtein	VDAG_07266T0	VDAG_07266 | Verticillium dahliae VdLs.17 choline dehydrogenase (617 aa)	50.3247	24	38	24	1	616	65.374	7.28	High	1200000000	8.326	86.4025	24
FALSE	IsMasterProtein	VDAG_01792T0	VDAG_01792 | Verticillium dahliae VdLs.17 predicted protein (1071 aa)	0.747664	1	1	1	1	1070	117.535	7.34	High	140000000	0.037	0	1
FALSE	IsMasterProtein	VDAG_05618T0	VDAG_05618 | Verticillium dahliae VdLs.17 SOM1 protein (823 aa)	1.45985	1	1	1	1	822	86.644	7.36	High		0.096	1.929	1
FALSE	IsMasterProtein	VDAG_07340T0	VDAG_07340 | Verticillium dahliae VdLs.17 conserved hypothetical protein (111 aa)	29.0909	3	3	3	1	110	11.305	7.36	High	520000000	1.371	7.03006	3
FALSE	IsMasterProtein	VDAG_07420T0	VDAG_07420 | Verticillium dahliae VdLs.17 conserved hypothetical protein (374 aa)	4.02145	1	1	1	1	373	41.935	7.37	High		0.122	0	1
FALSE	IsMasterProtein	VDAG_09390T0	VDAG_09390 | Verticillium dahliae VdLs.17 nucleoside diphosphate kinase (155 aa)	37.6623	5	6	5	1	154	16.866	7.37	High	65000000	2.511	14.2846	5
FALSE	IsMasterProtein	VDAG_10169T0	VDAG_10169 | Verticillium dahliae VdLs.17 aspartate aminotransferase (453 aa)	17.6991	6	6	6	1	452	48.586	7.37	High	27000000	0.701	9.1737	6
FALSE	IsMasterProtein	VDAG_09433T0	VDAG_09433 | Verticillium dahliae VdLs.17 dihydrolipoyl dehydrogenase (509 aa)	1.77165	1	1	1	1	508	54.32	7.39	High	6100000	0.072	2.43285	1
FALSE	IsMasterProtein	VDAG_09449T0	VDAG_09449 | Verticillium dahliae VdLs.17 threonyl-tRNA synthetase (800 aa)	2.37797	1	2	1	1	799	90.208	7.39	High	340000000	0.046	2.45574	1
FALSE	IsMasterProtein	VDAG_03084T0	VDAG_03084 | Verticillium dahliae VdLs.17 alpha/beta hydrolase (342 aa)	41.6422	12	14	12	1	341	37.227	7.44	High	210000000	4.456	31.1713	12
FALSE	IsMasterProtein	VDAG_07967T0	VDAG_07967 | Verticillium dahliae VdLs.17 GU4 nucleic-binding protein (423 aa)	6.3981	2	2	2	1	422	44.144	7.44	High	4500000	0.212	3.80023	2
FALSE	IsMasterProtein	VDAG_08072T0	VDAG_08072 | Verticillium dahliae VdLs.17 HET-C2 (207 aa)	3.8835	1	1	1	1	206	22.324	7.49	High	5400000	0.166	0	1
FALSE	IsMasterProtein	VDAG_09855T0	VDAG_09855 | Verticillium dahliae VdLs.17 predicted protein (529 aa)	2.08333	1	1	1	1	528	55.5	7.5	High	8300000	0.075	1.965	1
FALSE	IsMasterProtein	VDAG_03820T0	VDAG_03820 | Verticillium dahliae VdLs.17 carbonic anhydrase (135 aa)	7.46269	1	1	1	1	134	15.593	7.53	High	7200000	0.259	1.9454	1
FALSE	IsMasterProtein	VDAG_06134T0	VDAG_06134 | Verticillium dahliae VdLs.17 conserved hypothetical protein (264 aa)	15.9696	3	3	3	1	263	27.39	7.53	High	120000000	0.778	7.15959	3
FALSE	IsMasterProtein	VDAG_07114T0	VDAG_07114 | Verticillium dahliae VdLs.17 cytochrome b2 (384 aa)	4.43864	2	2	2	1	383	42.303	7.53	High	6300000	0.222	2.07764	2
FALSE	IsMasterProtein	VDAG_04080T0	VDAG_04080 | Verticillium dahliae VdLs.17 Fso1 (1225 aa)	0.898693	1	1	1	1	1224	132.5	7.55	High	6300000	0.043	1.77536	1
FALSE	IsMasterProtein	VDAG_07169T0	VDAG_07169 | Verticillium dahliae VdLs.17 cell division control protein (339 aa)	2.36686	1	1	1	1	338	38.585	7.56	High	3200000	0.101	0	1
FALSE	IsMasterProtein	VDAG_06133T0	VDAG_06133 | Verticillium dahliae VdLs.17 amine oxidase (454 aa)	20.3091	7	8	7	1	453	48.816	7.61	High	150000000	1.512	16.571	7
FALSE	IsMasterProtein	VDAG_00058T0	VDAG_00058 | Verticillium dahliae VdLs.17 40S ribosomal protein S19 (153 aa)	6.57895	1	1	1	1	152	16.86	7.64	High	95000000	0.194	1.95671	1
FALSE	IsMasterProtein	VDAG_00928T0	VDAG_00928 | Verticillium dahliae VdLs.17 conserved hypothetical protein (347 aa)	4.04624	1	1	1	1	346	37.853	7.69	High	3300000	0.145	0	1
FALSE	IsMasterProtein	VDAG_05845T0	VDAG_05845 | Verticillium dahliae VdLs.17 curved DNA-binding protein (413 aa)	2.42718	1	1	1	1	412	44.796	7.69	High	8400000	0.08	1.7401	1
FALSE	IsMasterProtein	VDAG_06853T0	VDAG_06853 | Verticillium dahliae VdLs.17 mitochondrial import inner membrane translocase subunit TIM10 (94 aa)	15.0538	2	2	2	1	93	10.224	7.8	High	11000000	0.668	5.14327	2
FALSE	IsMasterProtein	VDAG_02110T0	VDAG_02110 | Verticillium dahliae VdLs.17 GabA permease (544 aa)	1.65746	1	1	1	1	543	58.367	7.81	High	5700000	0.212	1.6317	1
FALSE	IsMasterProtein	VDAG_06286T0	VDAG_06286 | Verticillium dahliae VdLs.17 VTS1 (641 aa)	2.03125	1	1	1	1	640	68.247	7.81	High	13000000	0.08	0	1
FALSE	IsMasterProtein	VDAG_03006T0	VDAG_03006 | Verticillium dahliae VdLs.17 GTP-binding nuclear protein GSP1/Ran (219 aa)	3.66972	1	1	1	1	218	24.454	7.85	High		0.194	1.6596	1
FALSE	IsMasterProtein	VDAG_03462T0	VDAG_03462 | Verticillium dahliae VdLs.17 GTP-dependent nucleic acid-binding protein engD (395 aa)	2.53807	1	1	1	1	394	43.694	7.87	High	3800000	0.086	1.94791	1
FALSE	IsMasterProtein	VDAG_05344T0	VDAG_05344 | Verticillium dahliae VdLs.17 pectate lyase B (381 aa)	7.36842	1	1	1	1	380	39.48	7.88	High	29000000	0.166	0	1
FALSE	IsMasterProtein	VDAG_03896T0	VDAG_03896 | Verticillium dahliae VdLs.17 cellobiose dehydrogenase (539 aa)	13.7546	7	7	7	1	538	57.098	7.91	High	56000000	0.817	14.3878	7
FALSE	IsMasterProtein	VDAG_08767T0	VDAG_08767 | Verticillium dahliae VdLs.17 DUF907 domain-containing protein (696 aa)	1.43885	1	1	1	1	695	74.582	7.93	High	8900000	0.075	1.90312	1
FALSE	IsMasterProtein	VDAG_09506T0	VDAG_09506 | Verticillium dahliae VdLs.17 5'/3'-nucleotidase SurE family protein (302 aa)	20.598	5	6	5	1	301	31.715	7.93	High	56000000	1.254	15.0971	5
FALSE	IsMasterProtein	VDAG_00201T0	VDAG_00201 | Verticillium dahliae VdLs.17 cellular nucleic acid-binding protein (190 aa)	32.2751	4	4	4	1	189	19.168	7.94	High	9100000	1.031	0	4
FALSE	IsMasterProtein	VDAG_00203T0	VDAG_00203 | Verticillium dahliae VdLs.17 ubiquitin carboxyl-terminal hydrolase (928 aa)	1.07875	1	1	1	1	927	99.56	8.02	High	9000000	0.059	0	1
FALSE	IsMasterProtein	VDAG_05885T0	VDAG_05885 | Verticillium dahliae VdLs.17 mitochondrial import inner membrane translocase subunit TIM23 (241 aa)	6.66667	1	1	1	1	240	25.326	8.02	High	28000000	0.212	0	1
FALSE	IsMasterProtein	VDAG_06058T0	VDAG_06058 | Verticillium dahliae VdLs.17 tRNA-dihydrouridine synthase (720 aa)	1.80807	1	1	1	1	719	80.848	8.03	High	9700000	0.048	2.05072	1
FALSE	IsMasterProtein	VDAG_00788T0	VDAG_00788 | Verticillium dahliae VdLs.17 cytochrome b-c1 complex subunit Rieske (233 aa)	4.31034	1	1	1	1	232	25.03	8.07	High	2600000	0.179	1.76021	1
FALSE	IsMasterProtein	VDAG_08141T0	VDAG_08141 | Verticillium dahliae VdLs.17 choline dehydrogenase (613 aa)	19.6078	9	14	9	1	612	65.066	8.1	High	100000000	1.913	35.2326	9
FALSE	IsMasterProtein	VDAG_06261T0	VDAG_06261 | Verticillium dahliae VdLs.17 peptidyl-prolyl cis-trans isomerase (183 aa)	25.2747	4	5	4	1	182	19.639	8.12	High	84000000	1.276	6.55805	4
FALSE	IsMasterProtein	VDAG_09230T0	VDAG_09230 | Verticillium dahliae VdLs.17 conserved hypothetical protein (572 aa)	1.57618	1	1	1	1	571	56.753	8.12	High	7700000	0.096	1.67704	1
FALSE	IsMasterProtein	VDAG_03349T0	VDAG_03349 | Verticillium dahliae VdLs.17 conserved hypothetical protein (623 aa)	1.60772	1	1	1	1	622	61.413	8.18	High		0.089	1.77708	1
FALSE	IsMasterProtein	VDAG_06246T0	VDAG_06246 | Verticillium dahliae VdLs.17 40S ribosomal protein S21 (88 aa)	24.1379	2	2	2	1	87	9.639	8.19	High	9900000	0.931	1.81646	2
FALSE	IsMasterProtein	VDAG_07413T0	VDAG_07413 | Verticillium dahliae VdLs.17 conserved hypothetical protein (170 aa)	14.7929	2	3	2	1	169	18.889	8.22	High	20000000	0.701	7.64172	2
FALSE	IsMasterProtein	VDAG_08609T0	VDAG_08609 | Verticillium dahliae VdLs.17 eukaryotic translation initiation factor 2 subunit beta (289 aa)	3.47222	1	1	1	1	288	31.728	8.22	High	19000000	0.155	0	1
FALSE	IsMasterProtein	VDAG_06543T0	VDAG_06543 | Verticillium dahliae VdLs.17 conserved hypothetical protein (238 aa)	18.9873	1	1	1	1	237	25.989	8.25	High	80000000	0.179	0	1
FALSE	IsMasterProtein	VDAG_02233T0	VDAG_02233 | Verticillium dahliae VdLs.17 acetylcholinesterase (526 aa)	20.9524	8	9	8	1	525	56.097	8.27	High	100000000	1.031	19.4714	8
FALSE	IsMasterProtein	VDAG_03495T0	VDAG_03495 | Verticillium dahliae VdLs.17 FAD binding domain-containing protein (478 aa)	30.608	11	17	11	1	477	50.727	8.27	High	160000000	2.3	37.8196	11
FALSE	IsMasterProtein	VDAG_06639T0	VDAG_06639 | Verticillium dahliae VdLs.17 mRNA-decapping enzyme (817 aa)	1.10294	1	1	1	1	816	89.921	8.27	High	990000	0.058	0	1
FALSE	IsMasterProtein	VDAG_01508T0	VDAG_01508 | Verticillium dahliae VdLs.17 60S ribosomal protein L5 (300 aa)	7.69231	2	2	2	1	299	34.317	8.34	High	12000000	0.359	2.20828	2
FALSE	IsMasterProtein	VDAG_05764T0	VDAG_05764 | Verticillium dahliae VdLs.17 lactobacillus shifted protein (169 aa)	19.6429	3	4	3	1	168	18.632	8.34	High	89000000	0.778	5.19168	3
FALSE	IsMasterProtein	VDAG_07042T0	VDAG_07042 | Verticillium dahliae VdLs.17 polyamine transporter 1 (642 aa)	1.40406	1	1	1	1	641	70.437	8.35	High	2200000	0.096	1.80594	1
FALSE	IsMasterProtein	VDAG_01041T0	VDAG_01041 | Verticillium dahliae VdLs.17 mitochondrial distribution and morphology protein (544 aa)	2.20994	1	1	1	1	543	60.077	8.4	High	14000000	0.075	2.73554	1
FALSE	IsMasterProtein	VDAG_04577T0	VDAG_04577 | Verticillium dahliae VdLs.17 RNA-binding protein (345 aa)	6.39535	2	2	2	1	344	37.742	8.4	High	18000000	0.212	1.90124	2
FALSE	IsMasterProtein	VDAG_05614T0	VDAG_05614 | Verticillium dahliae VdLs.17 zinc finger protein GIS2 (205 aa)	6.37255	1	2	1	1	204	20.784	8.4	High	6200000	0.359	4.63518	1
FALSE	IsMasterProtein	VDAG_04977T0	VDAG_04977 | Verticillium dahliae VdLs.17 endopolygalacturonase (371 aa)	36.2162	9	10	9	1	370	37.874	8.41	High	51000000	1.848	22.5128	9
FALSE	IsMasterProtein	VDAG_00102T0	VDAG_00102 | Verticillium dahliae VdLs.17 conserved hypothetical protein (160 aa)	10.0629	1	4	1	1	159	16.352	8.43	High	7900000	0.668	10.0556	1
FALSE	IsMasterProtein	VDAG_00573T0	VDAG_00573 | Verticillium dahliae VdLs.17 conserved hypothetical protein (213 aa)	5.66038	1	1	1	1	212	21.903	8.43	High	3000000	0.292	3.39158	1
FALSE	IsMasterProtein	VDAG_06972T0	VDAG_06972 | Verticillium dahliae VdLs.17 ATP-citrate synthase subunit 1 (656 aa)	17.0992	9	9	9	1	655	71.285	8.43	High	22000000	0.751	14.1209	9
FALSE	IsMasterProtein	VDAG_07274T0	VDAG_07274 | Verticillium dahliae VdLs.17 conserved hypothetical protein (88 aa)	14.9425	1	1	1	1	87	8.827	8.43	High	170000000	0.468	2.52432	1
FALSE	IsMasterProtein	VDAG_07883T0	VDAG_07883 | Verticillium dahliae VdLs.17 TPR repeat protein (670 aa)	4.78326	1	1	1	1	669	70.754	8.43	High	20000000	0.062	0	1
FALSE	IsMasterProtein	VDAG_07881T0	VDAG_07881 | Verticillium dahliae VdLs.17 pectinesterase (333 aa)	23.1928	6	6	6	1	332	35.169	8.44	High	180000000	1.254	9.95783	6
FALSE	IsMasterProtein	VDAG_03713T0	VDAG_03713 | Verticillium dahliae VdLs.17 conserved hypothetical protein (477 aa)	7.56303	3	3	3	1	476	49.577	8.5	High	15000000	0.318	5.55275	3
FALSE	IsMasterProtein	VDAG_02829T0	VDAG_02829 | Verticillium dahliae VdLs.17 endo alpha-1,4 polygalactosaminidase precusor (298 aa)	57.2391	14	23	14	1	297	32.744	8.51	High	550000000	9	47.9163	14
FALSE	IsMasterProtein	VDAG_00527T0	VDAG_00527 | Verticillium dahliae VdLs.17 10 kDa heat shock protein, mitochondrial (105 aa)	21.1538	2	2	2	1	104	11.219	8.54	High	62000000	0.668	0	2
FALSE	IsMasterProtein	VDAG_07152T0	VDAG_07152 | Verticillium dahliae VdLs.17 IQ calmodulin-binding motif domain-containing protein (1043 aa)	2.30326	1	1	1	1	1042	115.643	8.54	High	68000000	0.035	0	1
FALSE	IsMasterProtein	VDAG_00230T0	VDAG_00230 | Verticillium dahliae VdLs.17 NADH-ubiquinone oxidoreductase 21.3 kDa subunit (197 aa)	5.10204	1	1	1	1	196	20.563	8.56	High	13000000	0.212	1.71612	1
FALSE	IsMasterProtein	VDAG_08825T0	VDAG_08825 | Verticillium dahliae VdLs.17 la domain family (799 aa)	4.26065	2	2	2	1	798	84.618	8.6	High	15000000	0.145	2.61704	2
FALSE	IsMasterProtein	VDAG_01801T0	VDAG_01801 | Verticillium dahliae VdLs.17 aspartyl-tRNA synthetase (577 aa)	1.90972	1	1	1	1	576	64.436	8.62	High	4900000	0.066	1.86895	1
FALSE	IsMasterProtein	VDAG_06458T0	VDAG_06458 | Verticillium dahliae VdLs.17 conserved hypothetical protein (554 aa)	1.26582	1	1	1	1	553	61.099	8.62	High	7400000	0.07	0	1
FALSE	IsMasterProtein	VDAG_03105T0	VDAG_03105 | Verticillium dahliae VdLs.17 conserved hypothetical protein (421 aa)	11.6667	5	5	5	1	420	45.214	8.65	High	35000000	0.688	10.8636	5
FALSE	IsMasterProtein	VDAG_00939T0	VDAG_00939 | Verticillium dahliae VdLs.17 MADS-box MEF2 type transcription factor (635 aa)	1.89274	1	1	1	1	634	69.506	8.69	High	10000000	0.101	1.88339	1
FALSE	IsMasterProtein	VDAG_05117T0	VDAG_05117 | Verticillium dahliae VdLs.17 surface protein (126 aa)	7.2	1	1	1	1	125	13.035	8.69	High	38000000	0.585	2.23386	1
FALSE	IsMasterProtein	VDAG_09574T0	VDAG_09574 | Verticillium dahliae VdLs.17 conserved hypothetical protein (491 aa)	10.4082	7	8	7	1	490	51.783	8.69	High	74000000	1.637	18.1968	7
FALSE	IsMasterProtein	VDAG_06038T0	VDAG_06038 | Verticillium dahliae VdLs.17 osmotic growth protein (431 aa)	7.2093	4	4	4	1	430	45.19	8.7	High	13000000	0.585	4.26416	4
FALSE	IsMasterProtein	VDAG_06199T0	VDAG_06199 | Verticillium dahliae VdLs.17 SnodProt1 (139 aa)	39.8551	3	4	3	1	138	14.402	8.72	High	740000000	2.728	11.2319	3
FALSE	IsMasterProtein	VDAG_07445T0	VDAG_07445 | Verticillium dahliae VdLs.17 eukaryotic peptide chain release factor GTP-binding subunit (707 aa)	2.54958	1	1	1	1	706	75.997	8.72	High	22000000	0.062	2.409	1
FALSE	IsMasterProtein	VDAG_00651T0	VDAG_00651 | Verticillium dahliae VdLs.17 predicted protein (113 aa)	5.35714	1	1	1	1	112	11.924	8.73	High	18000000	0.389	0	1
FALSE	IsMasterProtein	VDAG_00437T0	VDAG_00437 | Verticillium dahliae VdLs.17 conserved hypothetical protein (317 aa)	5.37975	1	1	1	1	316	33.939	8.75	High	4300000	0.129	2.87237	1
FALSE	IsMasterProtein	VDAG_01767T0	VDAG_01767 | Verticillium dahliae VdLs.17 vacuolar ATP synthase subunit E (230 aa)	4.80349	1	1	1	1	229	25.617	8.79	High		0.145	2.27648	1
FALSE	IsMasterProtein	VDAG_07346T0	VDAG_07346 | Verticillium dahliae VdLs.17 predicted protein (113 aa)	16.0714	1	2	1	1	112	12.45	8.84	High	39000000	0.334	1.87554	1
FALSE	IsMasterProtein	VDAG_05724T0	VDAG_05724 | Verticillium dahliae VdLs.17 conserved hypothetical protein (932 aa)	16.971	13	14	13	1	931	103.152	8.87	High	65000000	0.798	12.5054	13
FALSE	IsMasterProtein	VDAG_07237T0	VDAG_07237 | Verticillium dahliae VdLs.17 hydroxyacid oxidase (383 aa)	30.3665	10	12	10	1	382	41.528	8.87	High	77000000	2.162	17.7635	10
FALSE	IsMasterProtein	VDAG_09382T0	VDAG_09382 | Verticillium dahliae VdLs.17 glucose oxidase (589 aa)	4.2517	2	2	2	1	588	64.215	8.88	High	8200000	0.133	2.02517	2
FALSE	IsMasterProtein	VDAG_04798T0	VDAG_04798 | Verticillium dahliae VdLs.17 tyrosinase (545 aa)	27.9412	15	17	15	1	544	60.965	8.9	High	240000000	1.865	33.9216	15
FALSE	IsMasterProtein	VDAG_06378T0	VDAG_06378 | Verticillium dahliae VdLs.17 40S ribosomal protein S3 (263 aa)	20.229	4	4	4	1	262	28.691	8.95	High	55000000	0.585	8.74723	4
FALSE	IsMasterProtein	VDAG_02155T0	VDAG_02155 | Verticillium dahliae VdLs.17 hypothetical protein (76 aa)	40	3	4	3	1	75	7.853	8.97	High	750000000	2.981	10.0074	3
FALSE	IsMasterProtein	VDAG_06884T0	VDAG_06884 | Verticillium dahliae VdLs.17 DUF339 domain-containing protein (674 aa)	2.526	1	1	1	1	673	73.352	9	High	29000000	0.056	3.13114	1
FALSE	IsMasterProtein	VDAG_04455T0	VDAG_04455 | Verticillium dahliae VdLs.17 hypothetical protein (101 aa)	8	1	1	1	1	100	11.185	9.04	High	47000000	0.389	1.61255	1
FALSE	IsMasterProtein	VDAG_00624T0	VDAG_00624 | Verticillium dahliae VdLs.17 phosphate metabolism protein (877 aa)	0.913242	1	1	1	1	876	97.243	9.1	High	7500000	0.055	0	1
FALSE	IsMasterProtein	VDAG_00139T0	VDAG_00139 | Verticillium dahliae VdLs.17 conserved hypothetical protein (1061 aa)	4.62264	4	4	4	1	1060	108.356	9.11	High	14000000	0.202	4.25523	4
FALSE	IsMasterProtein	VDAG_10347T0	VDAG_10347 | Verticillium dahliae VdLs.17 ATP synthase subunit alpha (554 aa)	15.5515	8	8	8	1	553	59.792	9.11	High	29000000	0.604	12.2673	8
FALSE	IsMasterProtein	VDAG_07173T0	VDAG_07173 | Verticillium dahliae VdLs.17 conidiation-specific protein (81 aa)	12.5	1	2	1	1	80	8.304	9.13	High	150000000	1.154	3.7356	1
FALSE	IsMasterProtein	VDAG_04416T0	VDAG_04416 | Verticillium dahliae VdLs.17 chitinase (442 aa)	31.9728	13	17	13	1	441	48.77	9.17	High	330000000	1.913	30.9227	13
FALSE	IsMasterProtein	VDAG_07532T0	VDAG_07532 | Verticillium dahliae VdLs.17 40S ribosomal protein S5-B (213 aa)	11.3208	2	2	2	1	212	23.641	9.17	High	14000000	0.425	4.07499	2
FALSE	IsMasterProtein	VDAG_01153T0	VDAG_01153 | Verticillium dahliae VdLs.17 mitochondrial hypoxia responsive domain-containing protein (221 aa)	4.54545	1	1	1	1	220	24.409	9.19	High	13000000	0.259	0	1
FALSE	IsMasterProtein	VDAG_07142T0	VDAG_07142 | Verticillium dahliae VdLs.17 polysaccharide deacetylase family protein (248 aa)	16.5992	4	4	4	1	247	27.929	9.19	High	21000000	0.668	6.10501	4
FALSE	IsMasterProtein	VDAG_07429T0	VDAG_07429 | Verticillium dahliae VdLs.17 fructose-bisphosphate aldolase (200 aa)	9.04523	1	1	1	1	199	21.303	9.19	High	9200000	0.233	2.39792	1
FALSE	IsMasterProtein	VDAG_01733T0	VDAG_01733 | Verticillium dahliae VdLs.17 40S ribosomal protein S27 (83 aa)	8.53659	1	1	1	1	82	8.848	9.22	High	530000	0.585	0	1
FALSE	IsMasterProtein	VDAG_02559T0	VDAG_02559 | Verticillium dahliae VdLs.17 elongation factor 1-alpha (474 aa)	20.9302	9	10	9	1	473	51.051	9.22	High	260000000	1.154	18.2467	9
FALSE	IsMasterProtein	VDAG_05302T0	VDAG_05302 | Verticillium dahliae VdLs.17 conserved hypothetical protein (423 aa)	3.31754	1	1	1	1	422	44.207	9.22	High	120000000	0.122	2.79582	1
FALSE	IsMasterProtein	VDAG_00178T0	VDAG_00178 | Verticillium dahliae VdLs.17 60S ribosomal protein L22 (127 aa)	23.0159	2	2	2	1	126	14.162	9.23	High	18000000	0.778	2.28794	2
FALSE	IsMasterProtein	VDAG_05856T0	VDAG_05856 | Verticillium dahliae VdLs.17 serine/threonine-protein kinase CLA4 (849 aa)	1.29717	1	1	1	1	848	92.959	9.23	High	4600000	0.048	0	1
FALSE	IsMasterProtein	VDAG_10514T0	VDAG_10514 | Verticillium dahliae VdLs.17 endo-1,3(4)-beta-glucanase (839 aa)	2.02864	2	3	1	1	838	91.378	9.23	High	5800000	0.108	3.77851	2
FALSE	IsMasterProtein	VDAG_06155T0	VDAG_06155 | Verticillium dahliae VdLs.17 pectate lyase (256 aa)	35.6863	9	13	9	1	255	26.448	9.25	High	210000000	3.87	22.7201	9
FALSE	IsMasterProtein	VDAG_08991T0	VDAG_08991 | Verticillium dahliae VdLs.17 proteasome component PUP2 (107 aa)	8.49057	1	1	1	1	106	11.414	9.25	High	4100000	0.468	0	1
FALSE	IsMasterProtein	VDAG_01240T0	VDAG_01240 | Verticillium dahliae VdLs.17 conserved hypothetical protein (111 aa)	10.9091	1	1	1	1	110	12.04	9.28	High	40000000	0.334	2.57299	1
FALSE	IsMasterProtein	VDAG_05003T0	VDAG_05003 | Verticillium dahliae VdLs.17 hypothetical protein (129 aa)	17.1875	2	2	2	1	128	13.899	9.28	High	220000000	0.668	2.39616	2
FALSE	IsMasterProtein	VDAG_05471T0	VDAG_05471 | Verticillium dahliae VdLs.17 predicted protein (261 aa)	7.30769	2	3	2	1	260	26.554	9.29	High	120000000	0.468	3.96092	2
FALSE	IsMasterProtein	VDAG_02583T0	VDAG_02583 | Verticillium dahliae VdLs.17 predicted protein (119 aa)	8.47458	1	1	1	1	118	12.132	9.31	High	130000000	0.468	2.39681	1
FALSE	IsMasterProtein	VDAG_00910T0	VDAG_00910 | Verticillium dahliae VdLs.17 cytochrome c (107 aa)	40.566	6	9	6	1	106	11.396	9.32	High	360000000	4.995	21.4442	6
FALSE	IsMasterProtein	VDAG_08793T0	VDAG_08793 | Verticillium dahliae VdLs.17 60S ribosomal protein L9 (194 aa)	10.3627	2	2	2	1	193	21.908	9.32	High	9700000	0.425	1.60454	2
FALSE	IsMasterProtein	VDAG_00865T0	VDAG_00865 | Verticillium dahliae VdLs.17 60S ribosomal protein L44 (676 aa)	1.33333	2	3	2	1	675	72.939	9.33	High	26000000	0.233	7.05583	2
FALSE	IsMasterProtein	VDAG_09657T0	VDAG_09657 | Verticillium dahliae VdLs.17 WD repeat-containing protein (1049 aa)	1.04962	1	1	1	1	1048	113.358	9.33	High	18000000	0.038	0	1
FALSE	IsMasterProtein	VDAG_10421T0	VDAG_10421 | Verticillium dahliae VdLs.17 conserved hypothetical protein (101 aa)	10	1	1	1	1	100	10.857	9.35	High	12000000	0.389	2.21561	1
FALSE	IsMasterProtein	VDAG_00733T0	VDAG_00733 | Verticillium dahliae VdLs.17 54S ribosomal protein L3 (414 aa)	1.45278	1	1	1	1	413	44.8	9.38	High	4000000	0.083	1.60659	1
FALSE	IsMasterProtein	VDAG_05778T0	VDAG_05778 | Verticillium dahliae VdLs.17 conserved hypothetical protein (480 aa)	2.08768	1	1	1	1	479	51.503	9.39	High		0.155	0	1
FALSE	IsMasterProtein	VDAG_05416T0	VDAG_05416 | Verticillium dahliae VdLs.17 guanyl-specific ribonuclease F1 (123 aa)	49.1803	4	5	4	1	122	13.07	9.41	High	260000000	2.728	14.4136	4
FALSE	IsMasterProtein	VDAG_06461T0	VDAG_06461 | Verticillium dahliae VdLs.17 elicitor protein (334 aa)	18.3183	8	9	8	1	333	35.702	9.41	High	130000000	1.154	20.0619	8
FALSE	IsMasterProtein	VDAG_06424T0	VDAG_06424 | Verticillium dahliae VdLs.17 eukaryotic translation initiation factor 3 subunit A (1067 aa)	1.59475	2	2	2	1	1066	121.299	9.42	High	21000000	0.069	4.56325	2
FALSE	IsMasterProtein	VDAG_00013T0	VDAG_00013 | Verticillium dahliae VdLs.17 conserved hypothetical protein (135 aa)	10.4478	1	1	1	1	134	13.674	9.44	High	55000000	0.259	2.46622	1
FALSE	IsMasterProtein	VDAG_04560T0	VDAG_04560 | Verticillium dahliae VdLs.17 60S ribosomal protein L12 (166 aa)	9.69697	2	2	2	1	165	17.683	9.47	High	16000000	0.52	2.47979	2
FALSE	IsMasterProtein	VDAG_00423T0	VDAG_00423 | Verticillium dahliae VdLs.17 FK506-binding protein 1B (149 aa)	8.78378	1	1	1	1	148	15.941	9.5	High	110000000	0.212	3.02227	1
FALSE	IsMasterProtein	VDAG_00586T0	VDAG_00586 | Verticillium dahliae VdLs.17 DNA-binding protein creA (268 aa)	3.37079	1	2	1	1	267	28.805	9.52	High	25000000	0.389	1.74143	1
FALSE	IsMasterProtein	VDAG_04828T0	VDAG_04828 | Verticillium dahliae VdLs.17 PRY1 (199 aa)	30.8081	6	9	6	1	198	21.772	9.52	High	300000000	2.831	19.1393	6
FALSE	IsMasterProtein	VDAG_06810T0	VDAG_06810 | Verticillium dahliae VdLs.17 myosin-5 (1208 aa)	0.91135	1	1	1	1	1207	134.076	9.52	High	3900000	0.029	2.03389	1
FALSE	IsMasterProtein	VDAG_08259T0	VDAG_08259 | Verticillium dahliae VdLs.17 malate dehydrogenase (214 aa)	8.92019	2	2	2	1	213	22.31	9.54	High	4700000	0.425	2.15073	2
FALSE	IsMasterProtein	VDAG_10149T0	VDAG_10149 | Verticillium dahliae VdLs.17 conserved hypothetical protein (1193 aa)	0.838926	1	1	1	1	1192	126.43	9.54	High		0.031	0	1
FALSE	IsMasterProtein	VDAG_06831T0	VDAG_06831 | Verticillium dahliae VdLs.17 conserved hypothetical protein (373 aa)	2.15054	1	1	1	1	372	39.873	9.55	High	13000000	0.116	2.00767	1
FALSE	IsMasterProtein	VDAG_01274T0	VDAG_01274 | Verticillium dahliae VdLs.17 conserved hypothetical protein (121 aa)	15.8333	1	1	1	1	120	13.05	9.57	High	16000000	0.468	2.19413	1
FALSE	IsMasterProtein	VDAG_09910T0	VDAG_09910 | Verticillium dahliae VdLs.17 She9/Mdm33 family protein (526 aa)	2.85714	1	1	1	1	525	57.547	9.61	High	2700000	0.077	0	1
FALSE	IsMasterProtein	VDAG_01585T0	VDAG_01585 | Verticillium dahliae VdLs.17 conserved hypothetical protein (147 aa)	36.3014	3	5	3	1	146	15.256	9.63	High	120000000	3.217	15.4814	3
FALSE	IsMasterProtein	VDAG_02630T0	VDAG_02630 | Verticillium dahliae VdLs.17 superoxide dismutase (131 aa)	16.9231	2	3	2	1	130	13.491	9.63	High	97000000	0.995	7.31546	2
FALSE	IsMasterProtein	VDAG_06653T0	VDAG_06653 | Verticillium dahliae VdLs.17 eukaryotic initiation factor 4F subunit p130 (1529 aa)	4.31937	5	6	5	1	1528	160.955	9.64	High	36000000	0.141	8.83257	5
FALSE	IsMasterProtein	VDAG_09948T0	VDAG_09948 | Verticillium dahliae VdLs.17 40S ribosomal protein S20 (117 aa)	17.2414	2	2	2	1	116	12.95	9.64	High	39000000	0.778	3.73206	2
FALSE	IsMasterProtein	VDAG_04056T0	VDAG_04056 | Verticillium dahliae VdLs.17 conserved hypothetical protein (953 aa)	1.57563	1	1	1	1	952	102.406	9.67	High	13000000	0.045	2.97615	1
FALSE	IsMasterProtein	VDAG_07535T0	VDAG_07535 | Verticillium dahliae VdLs.17 ADP,ATP carrier protein (311 aa)	2.58065	1	1	1	1	310	33.508	9.73	High	10000000	0.155	1.82047	1
FALSE	IsMasterProtein	VDAG_04010T0	VDAG_04010 | Verticillium dahliae VdLs.17 predicted protein (125 aa)	11.2903	1	1	1	1	124	12.834	9.74	High	150000000	0.259	2.20575	1
FALSE	IsMasterProtein	VDAG_10492T0	VDAG_10492 | Verticillium dahliae VdLs.17 40S ribosomal protein S27a (154 aa)	34.6405	6	17	6	1	153	17.579	9.79	High	350000000	3.329	13.0493	6
FALSE	IsMasterProtein	VDAG_00691T0	VDAG_00691 | Verticillium dahliae VdLs.17 conserved hypothetical protein (422 aa)	4.2654	2	2	2	1	422	47.888	9.82	High	9200000	0.155	1.63339	2
FALSE	IsMasterProtein	VDAG_06642T0	VDAG_06642 | Verticillium dahliae VdLs.17 predicted protein (161 aa)	14.375	1	1	1	1	160	16.714	9.85	High	7300000	0.233	0	1
FALSE	IsMasterProtein	VDAG_08578T0	VDAG_08578 | Verticillium dahliae VdLs.17 60S ribosomal protein L30 (111 aa)	10.9091	1	1	1	1	110	11.725	9.85	High	13000000	0.389	2.3405	1
FALSE	IsMasterProtein	VDAG_08669T0	VDAG_08669 | Verticillium dahliae VdLs.17 multiprotein-bridging factor 1 (152 aa)	24.5033	3	4	3	1	151	16.274	9.86	High	240000000	1.31	10.4651	3
FALSE	IsMasterProtein	VDAG_10151T0	VDAG_10151 | Verticillium dahliae VdLs.17 NADH-ubiquinone oxidoreductase 21 kDa subunit (200 aa)	5.02513	1	1	1	1	199	22.537	9.89	High	230000000	0.233	2.1336	1
FALSE	IsMasterProtein	VDAG_03315T0	VDAG_03315 | Verticillium dahliae VdLs.17 40S ribosomal protein S15 (154 aa)	8.49673	1	1	1	1	153	17.555	9.91	High	4000000	0.334	0	1
FALSE	IsMasterProtein	VDAG_10225T0	VDAG_10225 | Verticillium dahliae VdLs.17 40S ribosomal protein S22 (131 aa)	6.92308	1	1	1	1	130	14.781	9.99	High	9000000	0.259	1.9952	1
FALSE	IsMasterProtein	VDAG_04364T0	VDAG_04364 | Verticillium dahliae VdLs.17 60S ribosomal protein L6-3 (203 aa)	19.802	4	4	4	1	202	22.415	10.04	High	13000000	0.719	8.05675	4
FALSE	IsMasterProtein	VDAG_10311T0	VDAG_10311 | Verticillium dahliae VdLs.17 60S ribosomal protein L7 (263 aa)	5.34351	1	1	1	1	262	30.232	10.04	High	11000000	0.155	1.75685	1
FALSE	IsMasterProtein	VDAG_00331T0	VDAG_00331 | Verticillium dahliae VdLs.17 mitochondrial GTPase (383 aa)	2.35602	1	1	1	1	382	41.467	10.1	High	8800000	0.093	0	1
FALSE	IsMasterProtein	VDAG_06906T0	VDAG_06906 | Verticillium dahliae VdLs.17 40S ribosomal protein S6-B (241 aa)	3.33333	1	1	1	1	240	27.134	10.1	High	7900000	0.233	0	1
FALSE	IsMasterProtein	VDAG_03591T0	VDAG_03591 | Verticillium dahliae VdLs.17 40S ribosomal protein S7 (202 aa)	8.45771	2	2	2	1	201	22.862	10.11	High	9000000	0.425	3.73564	2
FALSE	IsMasterProtein	VDAG_09415T0	VDAG_09415 | Verticillium dahliae VdLs.17 histone H2B (138 aa)	14.5985	2	2	2	1	137	14.836	10.13	High	42000000	0.468	2.5215	2
FALSE	IsMasterProtein	VDAG_07533T0	VDAG_07533 | Verticillium dahliae VdLs.17 40S ribosomal protein S25 (94 aa)	10.7527	1	1	1	1	93	10.357	10.15	High	19000000	0.334	2.56496	1
FALSE	IsMasterProtein	VDAG_06300T0	VDAG_06300 | Verticillium dahliae VdLs.17 conserved hypothetical protein (357 aa)	3.08989	1	1	1	1	356	38.21	10.17	High	5000000	0.129	0	1
FALSE	IsMasterProtein	VDAG_07051T0	VDAG_07051 | Verticillium dahliae VdLs.17 60S ribosomal protein L3 (392 aa)	11.2532	5	5	5	1	391	44.043	10.2	High	10000000	0.492	5.78522	5
FALSE	IsMasterProtein	VDAG_06306T0	VDAG_06306 | Verticillium dahliae VdLs.17 60S ribosomal protein L23a (158 aa)	4.4586	1	1	1	1	157	17.263	10.21	High	11000000	0.259	0	1
FALSE	IsMasterProtein	VDAG_02440T0	VDAG_02440 | Verticillium dahliae VdLs.17 40S ribosomal protein S9 (192 aa)	7.32984	2	2	2	1	191	22.114	10.23	High	6200000	0.359	3.45381	2
FALSE	IsMasterProtein	VDAG_02543T0	VDAG_02543 | Verticillium dahliae VdLs.17 40S ribosomal protein S4-A (263 aa)	2.67176	1	1	1	1	262	29.579	10.26	High	4500000	0.116	0	1
FALSE	IsMasterProtein	VDAG_07499T0	VDAG_07499 | Verticillium dahliae VdLs.17 conserved hypothetical protein (127 aa)	11.1111	1	1	1	1	126	13.965	10.27	High	100000000	0.468	1.89921	1
FALSE	IsMasterProtein	VDAG_06316T0	VDAG_06316 | Verticillium dahliae VdLs.17 60S ribosomal protein L28 (159 aa)	14.557	2	3	2	1	158	17.34	10.29	High	130000000	0.778	8.36537	2
FALSE	IsMasterProtein	VDAG_07466T0	VDAG_07466 | Verticillium dahliae VdLs.17 60S ribosomal protein L8 (262 aa)	8.04598	2	2	2	1	261	29.058	10.3	High	41000000	0.274	5.13313	2
FALSE	IsMasterProtein	VDAG_08577T0	VDAG_08577 | Verticillium dahliae VdLs.17 60S ribosomal protein L10-B (223 aa)	8.55856	2	2	2	1	222	25.393	10.3	High	9200000	0.359	4.05222	2
FALSE	IsMasterProtein	VDAG_06273T0	VDAG_06273 | Verticillium dahliae VdLs.17 60S ribosomal protein L23 (140 aa)	5.7554	1	1	1	1	139	14.661	10.33	High	15000000	0.233	2.02357	1
FALSE	IsMasterProtein	VDAG_09854T0	VDAG_09854 | Verticillium dahliae VdLs.17 histone H1 (219 aa)	3.21101	1	1	1	1	218	22.246	10.33	High	9700000	0.233	0	1
FALSE	IsMasterProtein	VDAG_00416T0	VDAG_00416 | Verticillium dahliae VdLs.17 hypothetical protein (69 aa)	13.2353	1	1	1	1	68	7.748	10.36	High	2900000	1.154	1.87347	1
FALSE	IsMasterProtein	VDAG_06045T0	VDAG_06045 | Verticillium dahliae VdLs.17 40S ribosomal protein S2 (262 aa)	2.68199	1	1	1	1	261	28.031	10.36	High	4600000	0.136	0	1
FALSE	IsMasterProtein	VDAG_00978T0	VDAG_00978 | Verticillium dahliae VdLs.17 60S ribosomal protein L31 (124 aa)	38.2114	7	7	7	1	123	14.093	10.37	High	57000000	4.012	4.30826	7
FALSE	IsMasterProtein	VDAG_03062T0	VDAG_03062 | Verticillium dahliae VdLs.17 40S ribosomal protein S13 (152 aa)	11.9205	2	2	2	1	151	16.811	10.37	High	8500000	0.585	4.03346	2
FALSE	IsMasterProtein	VDAG_06978T0	VDAG_06978 | Verticillium dahliae VdLs.17 hypothetical protein (69 aa)	29.4118	2	2	2	1	68	7.425	10.39	High	45000000	2.162	5.2983	2
FALSE	IsMasterProtein	VDAG_09547T0	VDAG_09547 | Verticillium dahliae VdLs.17 60S ribosomal protein L27a (150 aa)	5.36913	1	1	1	1	149	16.865	10.42	High		0.334	1.68653	1
FALSE	IsMasterProtein	VDAG_03918T0	VDAG_03918 | Verticillium dahliae VdLs.17 60S ribosomal protein L27-A (136 aa)	22.963	3	3	3	1	135	15.627	10.45	High	20000000	1.371	7.15688	3
FALSE	IsMasterProtein	VDAG_01223T0	VDAG_01223 | Verticillium dahliae VdLs.17 40S ribosomal protein S23 (142 aa)	15.6028	2	2	2	1	141	15.406	10.49	High	7800000	0.585	3.54809	2
FALSE	IsMasterProtein	VDAG_07204T0	VDAG_07204 | Verticillium dahliae VdLs.17 60S ribosomal protein L16 (203 aa)	7.42574	2	2	2	1	202	22.874	10.51	High	5900000	0.311	3.59742	2
FALSE	IsMasterProtein	VDAG_02441T0	VDAG_02441 | Verticillium dahliae VdLs.17 60S ribosomal protein L21-B (161 aa)	5.625	1	1	1	1	160	18.171	10.52	High	13000000	0.233	2.49829	1
FALSE	IsMasterProtein	VDAG_10228T0	VDAG_10228 | Verticillium dahliae VdLs.17 60S ribosomal protein L43 (93 aa)	19.5652	1	1	1	1	92	10.139	10.55	High	35000000	0.468	2.89488	1
FALSE	IsMasterProtein	VDAG_07517T0	VDAG_07517 | Verticillium dahliae VdLs.17 40S ribosomal protein S8-B (208 aa)	7.24638	1	1	1	1	207	23.285	10.58	High	3000000	0.179	1.9218	1
FALSE	IsMasterProtein	VDAG_08336T0	VDAG_08336 | Verticillium dahliae VdLs.17 predicted protein (158 aa)	8.9172	1	1	1	1	157	16.103	10.61	High	14000000	0.233	4.14001	1
FALSE	IsMasterProtein	VDAG_03798T0	VDAG_03798 | Verticillium dahliae VdLs.17 conserved hypothetical protein (138 aa)	5.83942	1	1	1	1	137	14.567	10.65	High	7900000	0.334	0	1
FALSE	IsMasterProtein	VDAG_10310T0	VDAG_10310 | Verticillium dahliae VdLs.17 40S ribosomal protein S14 (152 aa)	30.4636	4	4	4	1	151	16.088	10.67	High	27000000	1.783	8.36484	4
FALSE	IsMasterProtein	VDAG_05756T0	VDAG_05756 | Verticillium dahliae VdLs.17 40S ribosomal protein S18 (157 aa)	4.48718	1	1	1	1	156	17.814	10.74	High	12000000	0.179	1.78045	1
FALSE	IsMasterProtein	VDAG_01978T0	VDAG_01978 | Verticillium dahliae VdLs.17 60S ribosomal protein L26-1 (137 aa)	8.08824	1	1	1	1	136	15.318	10.77	High	11000000	0.334	0	1
FALSE	IsMasterProtein	VDAG_01336T0	VDAG_01336 | Verticillium dahliae VdLs.17 60S ribosomal protein L4-B (353 aa)	14.2045	4	4	4	1	352	37.863	10.81	High	91000000	0.492	8.01676	4
FALSE	IsMasterProtein	VDAG_05940T0	VDAG_05940 | Verticillium dahliae VdLs.17 60S ribosomal protein L2 (255 aa)	15.3543	3	3	3	1	254	27.567	10.89	High	14000000	0.638	6.56365	3
FALSE	IsMasterProtein	VDAG_10491T0	VDAG_10491 | Verticillium dahliae VdLs.17 40S ribosomal protein S26E (122 aa)	14.0496	2	2	2	1	121	13.664	10.92	High	8500000	1.154	1.60241	2
FALSE	IsMasterProtein	VDAG_01034T0	VDAG_01034 | Verticillium dahliae VdLs.17 40S ribosomal protein S11 (161 aa)	6.25	1	1	1	1	160	18.341	10.95	High	19000000	0.259	2.25546	1
FALSE	IsMasterProtein	VDAG_04766T0	VDAG_04766 | Verticillium dahliae VdLs.17 60S ribosomal protein L13-B (252 aa)	15.1394	3	3	3	1	251	27.557	11.05	High	27000000	0.468	2.71705	3
FALSE	IsMasterProtein	VDAG_04609T0	VDAG_04609 | Verticillium dahliae VdLs.17 60S ribosomal protein L17 (186 aa)	10.8108	2	2	2	1	185	20.6	11.08	High	10000000	0.425	3.56056	2
FALSE	IsMasterProtein	VDAG_06690T0	VDAG_06690 | Verticillium dahliae VdLs.17 60S ribosomal protein L19 (194 aa)	18.6528	3	3	3	1	193	22.532	11.15	High	7000000	0.874	2.74244	3
FALSE	IsMasterProtein	VDAG_10035T0	VDAG_10035 | Verticillium dahliae VdLs.17 histone H3 (137 aa)	6.61765	1	1	1	1	136	15.383	11.15	High	14000000	0.389	0	1
FALSE	IsMasterProtein	VDAG_06768T0	VDAG_06768 | Verticillium dahliae VdLs.17 60S ribosomal protein L15-B (204 aa)	16.2562	4	4	4	1	203	24.022	11.28	High	8800000	1.154	4.28812	4
FALSE	IsMasterProtein	VDAG_02518T0	VDAG_02518 | Verticillium dahliae VdLs.17 60S ribosomal protein L24 (161 aa)	18.125	3	3	3	1	160	17.927	11.3	High	13000000	1.154	2.01408	3
FALSE	IsMasterProtein	VDAG_05871T0	VDAG_05871 | Verticillium dahliae VdLs.17 histone H4.2 (104 aa)	33.0097	3	3	3	1	103	11.349	11.36	High	17000000	2.162	7.27664	3
FALSE	IsMasterProtein	VDAG_05663T0	VDAG_05663 | Verticillium dahliae VdLs.17 60S ribosomal protein L34-B (149 aa)	6.75676	1	1	1	1	148	16.926	11.65	High	6800000	0.233	0	1
FALSE	IsMasterProtein	VDAG_03129T0	VDAG_03129 | Verticillium dahliae VdLs.17 hypothetical protein (107 aa)	8.49057	1	1	1	1	106	11.998	11.77	High	83000000	0.468	2.51361	1

## Sheet: Overlapping
Checked	Master	Accession	Description	Coverage	# Peptides	# PSMs	# Unique Peptides	# Protein Groups	# AAs	MW [kDa]	calc. pI	Found in Samples: [S1] F1: Sample	Areas: F1: Sample	emPAI	Score Mascot	# Peptides Mascot
FALSE	IsMasterProtein	VDAG_08741	VDAG_08741 | Verticillium dahliae VdLs.17 endochitinase (710 aa)	40.3385	22	151	22	1	709	73.133	6.87	High	51000000000	9.642	3212.1	22
FALSE	IsMasterProtein	VDAG_02304	VDAG_02304 | Verticillium dahliae VdLs.17 aminopeptidase Y (494 aa)	50.3043	15	79	15	1	493	52.139	4.92	High	13000000000	8.152	2030.07	15
FALSE	IsMasterProtein	VDAG_06386	VDAG_06386 | Verticillium dahliae VdLs.17 tripeptidyl-peptidase (567 aa)	44.1696	18	101	18	1	566	61.026	5.4	High	25000000000	8.38	1999.22	18
FALSE	IsMasterProtein	VDAG_04826	VDAG_04826 | Verticillium dahliae VdLs.17 peroxidase/catalase (773 aa)	44.6891	30	86	28	1	772	84.279	6.28	High	14000000000	5.952	1883.43	30
FALSE	IsMasterProtein	VDAG_04979	VDAG_04979 | Verticillium dahliae VdLs.17 secreted aspartic proteinase (597 aa)	51.3423	22	52	22	1	596	62.859	5.95	High	5600000000	4.391	954.673	22
FALSE	IsMasterProtein	VDAG_07266	VDAG_07266 | Verticillium dahliae VdLs.17 choline dehydrogenase (617 aa)	45.9416	23	43	23	1	616	65.374	7.28	High	3900000000	6.796	892.669	23
FALSE	IsMasterProtein	VDAG_09574	VDAG_09574 | Verticillium dahliae VdLs.17 conserved hypothetical protein (491 aa)	27.1429	12	43	12	1	490	51.783	8.69	High	4200000000	3.924	796.84	12
FALSE	IsMasterProtein	VDAG_10047	VDAG_10047 | Verticillium dahliae VdLs.17 ice nucleation protein (406 aa)	40.9877	17	32	17	1	405	42.795	4.75	High	7500000000	4.012	783.968	17
FALSE	IsMasterProtein	VDAG_08037	VDAG_08037 | Verticillium dahliae VdLs.17 conserved hypothetical protein (733 aa)	37.1585	16	42	16	1	732	78.576	6.04	High	6000000000	4.995	722.455	16
FALSE	IsMasterProtein	VDAG_09345	VDAG_09345 | Verticillium dahliae VdLs.17 isoamyl alcohol oxidase (599 aa)	41.806	14	49	14	1	598	65.072	6.8	High	5400000000	2.162	703.403	14
FALSE	IsMasterProtein	VDAG_10386	VDAG_10386 | Verticillium dahliae VdLs.17 glutamyl-tRNA(Gln) amidotransferase subunit A (405 aa)	46.0396	15	35	15	1	404	43.857	5.06	High	5900000000	10.053	650.54	15
FALSE	IsMasterProtein	VDAG_05545	VDAG_05545 | Verticillium dahliae VdLs.17 lipase (557 aa)	34.7122	15	32	15	1	556	59.322	6.54	High	7800000000	6.667	606.422	15
FALSE	IsMasterProtein	VDAG_01534	VDAG_01534 | Verticillium dahliae VdLs.17 endo-1,3(4)-beta-glucanase (425 aa)	30.8962	13	22	13	1	424	47.457	5.87	High	3500000000	3.771	600.619	13
FALSE	IsMasterProtein	VDAG_04755	VDAG_04755 | Verticillium dahliae VdLs.17 conserved hypothetical protein (404 aa)	49.6278	16	29	16	1	403	44.464	7.2	High	2600000000	4.946	590.815	16
FALSE	IsMasterProtein	VDAG_01304	VDAG_01304 | Verticillium dahliae VdLs.17 alkaline phosphatase H (664 aa)	38.1599	20	31	20	1	663	72.348	5.55	High	3900000000	3.245	585.786	20
FALSE	IsMasterProtein	VDAG_04484	VDAG_04484 | Verticillium dahliae VdLs.17 beta-hexosaminidase beta chain (610 aa)	36.6174	17	36	17	1	609	68.133	5.88	High	2800000000	3.556	575.682	17
FALSE	IsMasterProtein	VDAG_06133	VDAG_06133 | Verticillium dahliae VdLs.17 amine oxidase (454 aa)	30.9051	12	35	12	1	453	48.816	7.61	High	3900000000	3.062	563.522	12
FALSE	IsMasterProtein	VDAG_04233	VDAG_04233 | Verticillium dahliae VdLs.17 aminopeptidase Y (496 aa)	42.0202	16	24	16	1	495	52.3	4.97	High	2300000000	3.417	543.504	16
FALSE	IsMasterProtein	VDAG_01109	VDAG_01109 | Verticillium dahliae VdLs.17 conserved hypothetical protein (362 aa)	51.5235	14	26	14	1	361	38.507	6.52	High	2900000000	7.111	518.802	14
FALSE	IsMasterProtein	VDAG_04348	VDAG_04348 | Verticillium dahliae VdLs.17 DJ-1/PfpI family protein (263 aa)	53.4351	9	40	9	1	262	27.876	5.25	High	7900000000	45.416	517.877	9
FALSE	IsMasterProtein	VDAG_05035	VDAG_05035 | Verticillium dahliae VdLs.17 conserved hypothetical protein (469 aa)	31.6239	16	35	16	1	468	49.053	5.73	High	4500000000	47.329	507.459	16
FALSE	IsMasterProtein	VDAG_02814	VDAG_02814 | Verticillium dahliae VdLs.17 glucan 1,3-beta-glucosidase (797 aa)	33.6683	17	28	17	1	796	85.54	5.49	High	1200000000	3.307	496.206	17
FALSE	IsMasterProtein	VDAG_09571	VDAG_09571 | Verticillium dahliae VdLs.17 high-affinity glucose transporter (514 aa)	1.16959	1	29	1	1	513	55.744	5.59	High	220000000	0.212	489.609	1
FALSE	IsMasterProtein	VDAG_00223	VDAG_00223 | Verticillium dahliae VdLs.17 ecm33 (405 aa)	19.802	6	24	6	1	404	42.268	4.39	High	5900000000	2.162	484.236	6
FALSE	IsMasterProtein	VDAG_00019	VDAG_00019 | Verticillium dahliae VdLs.17 conserved hypothetical protein (246 aa)	14.6939	4	23	4	1	245	26.617	6.54	High	5600000000	1.276	478.233	4
FALSE	IsMasterProtein	VDAG_07137	VDAG_07137 | Verticillium dahliae VdLs.17 conserved hypothetical protein (342 aa)	55.7185	11	21	11	1	341	37.436	4.89	High	9000000000	6.197	441.649	11
FALSE	IsMasterProtein	VDAG_03495	VDAG_03495 | Verticillium dahliae VdLs.17 FAD binding domain-containing protein (478 aa)	34.3816	12	22	12	1	477	50.727	8.27	High	1400000000	3.642	432.509	12
FALSE	IsMasterProtein	VDAG_03642	VDAG_03642 | Verticillium dahliae VdLs.17 endothiapepsin (433 aa)	35.6481	12	22	12	1	432	47.293	6.44	High	2800000000	2.981	421.093	12
FALSE	IsMasterProtein	VDAG_00062	VDAG_00062 | Verticillium dahliae VdLs.17 conserved hypothetical protein (665 aa)	16.8675	9	13	9	1	664	68.047	4.97	High	280000000	0.756	419.242	9
FALSE	IsMasterProtein	VDAG_02829	VDAG_02829 | Verticillium dahliae VdLs.17 endo alpha-1,4 polygalactosaminidase precusor (298 aa)	49.4949	11	14	11	1	297	32.744	8.51	High	1900000000	2.481	410.624	11
FALSE	IsMasterProtein	VDAG_03896	VDAG_03896 | Verticillium dahliae VdLs.17 cellobiose dehydrogenase (539 aa)	28.4387	14	19	14	1	538	57.098	7.91	High	2600000000	2.054	407.847	14
FALSE	IsMasterProtein	VDAG_03021	VDAG_03021 | Verticillium dahliae VdLs.17 septation protein SUN4 (445 aa)	25.6757	6	13	6	1	444	47.086	5.01	High	2400000000	1.955	400.122	6
FALSE	IsMasterProtein	VDAG_00795	VDAG_00795 | Verticillium dahliae VdLs.17 zinc carboxypeptidase A 1 (386 aa)	20.2597	6	21	6	1	385	42.748	5.63	High	3500000000	2.548	399.359	6
FALSE	IsMasterProtein	VDAG_03886	VDAG_03886 | Verticillium dahliae VdLs.17 conserved hypothetical protein (296 aa)	18.3051	5	14	5	1	295	30.703	6.27	High	9800000000	1.154	393.419	5
FALSE	IsMasterProtein	VDAG_03508	VDAG_03508 | Verticillium dahliae VdLs.17 conserved hypothetical protein (285 aa)	40.8451	9	17	9	1	284	30.419	5.01	High	3100000000	2.511	387.951	9
FALSE	IsMasterProtein	VDAG_00500	VDAG_00500 | Verticillium dahliae VdLs.17 carboxypeptidase S1 (474 aa)	27.0613	9	21	9	1	473	51.457	5.34	High	3600000000	3.962	380.789	9
FALSE	IsMasterProtein	VDAG_07192	VDAG_07192 | Verticillium dahliae VdLs.17 1,3-beta-glucanosyltransferase gel4 (542 aa)	21.6266	9	13	9	1	541	57.814	4.84	High	820000000	1.212	368.324	9
FALSE	IsMasterProtein	VDAG_09510	VDAG_09510 | Verticillium dahliae VdLs.17 glucan 1,3-beta-glucosidase (520 aa)	19.2678	9	21	9	1	519	51.221	5.6	High	3300000000	3.062	346.941	9
FALSE	IsMasterProtein	VDAG_06258	VDAG_06258 | Verticillium dahliae VdLs.17 conserved hypothetical protein (233 aa)	38.7931	5	19	5	1	232	24.379	4.81	High	6400000000	4.623	346.275	5
FALSE	IsMasterProtein	VDAG_03711	VDAG_03711 | Verticillium dahliae VdLs.17 WSC domain-containing protein (513 aa)	18.75	6	19	6	1	512	55.151	5.43	High	2000000000	1.291	344.74	6
FALSE	IsMasterProtein	VDAG_09669	VDAG_09669 | Verticillium dahliae VdLs.17 6-phosphogluconolactonase (407 aa)	36.4532	10	16	10	1	406	42.424	5.74	High	1500000000	2.162	344.457	10
FALSE	IsMasterProtein	VDAG_03084	VDAG_03084 | Verticillium dahliae VdLs.17 alpha/beta hydrolase (342 aa)	46.3343	13	22	13	1	341	37.227	7.44	High	1700000000	3.217	330.985	13
FALSE	IsMasterProtein	VDAG_08141	VDAG_08141 | Verticillium dahliae VdLs.17 choline dehydrogenase (613 aa)	31.8627	11	15	11	1	612	65.066	8.1	High	840000000	1.202	309.245	11
FALSE	IsMasterProtein	VDAG_04830	VDAG_04830 | Verticillium dahliae VdLs.17 conserved hypothetical protein (163 aa)	40.1235	4	18	4	1	162	17.615	6.92	High	5900000000	11.915	306.948	4
FALSE	IsMasterProtein	VDAG_02215	VDAG_02215 | Verticillium dahliae VdLs.17 endoglucanase-1 (236 aa)	68.9362	11	18	11	1	235	26.825	5.4	High	1700000000	7.733	305.472	11
FALSE	IsMasterProtein	VDAG_09675	VDAG_09675 | Verticillium dahliae VdLs.17 UTR2 protein (487 aa)	27.7778	10	23	10	1	486	50.947	4.68	High	5700000000	3.217	298.577	10
FALSE	IsMasterProtein	VDAG_03373	VDAG_03373 | Verticillium dahliae VdLs.17 glycosyl hydrolase family 43 protein (449 aa)	29.6875	9	12	9	1	448	48.645	4.7	High	250000000	2.02	288.718	9
FALSE	IsMasterProtein	VDAG_03639	VDAG_03639 | Verticillium dahliae VdLs.17 choline dehydrogenase (642 aa)	31.2012	15	16	15	1	641	68.846	5.41	High	690000000	1.456	277.771	15
FALSE	IsMasterProtein	VDAG_02733	VDAG_02733 | Verticillium dahliae VdLs.17 conserved hypothetical protein (294 aa)	22.1843	3	8	3	1	293	31.173	4.6	High	3200000000	4.623	265.568	3
FALSE	IsMasterProtein	VDAG_04798	VDAG_04798 | Verticillium dahliae VdLs.17 tyrosinase (545 aa)	35.1103	18	26	18	1	544	60.965	8.9	High	950000000	2.075	264.327	18
FALSE	IsMasterProtein	VDAG_06856	VDAG_06856 | Verticillium dahliae VdLs.17 hypothetical protein (553 aa)	12.6812	6	9	6	1	552	57.194	4.94	High	280000000	0.711	263.139	6
FALSE	IsMasterProtein	VDAG_02042	VDAG_02042 | Verticillium dahliae VdLs.17 conserved hypothetical protein (223 aa)	41.8919	6	11	6	1	222	23.038	6.18	High	2000000000	4.179	252.565	6
FALSE	IsMasterProtein	VDAG_05078	VDAG_05078 | Verticillium dahliae VdLs.17 conserved hypothetical protein (312 aa)	35.6913	7	15	7	1	311	33.978	6.02	High	1700000000	2.981	247.762	7
FALSE	IsMasterProtein	VDAG_09063	VDAG_09063 | Verticillium dahliae VdLs.17 rhamnogalacturonase B (536 aa)	29.5327	9	17	9	1	535	57.123	6.9	High	1300000000	2.162	236.923	9
FALSE	IsMasterProtein	VDAG_06780	VDAG_06780 | Verticillium dahliae VdLs.17 conserved hypothetical protein (372 aa)	19.6765	7	11	7	1	371	39.647	5.69	High	3600000000	1.976	234.946	7
FALSE	IsMasterProtein	VDAG_06155	VDAG_06155 | Verticillium dahliae VdLs.17 pectate lyase (256 aa)	41.1765	9	14	9	1	255	26.448	9.25	High	1100000000	2.899	234.528	9
FALSE	IsMasterProtein	VDAG_09750	VDAG_09750 | Verticillium dahliae VdLs.17 beta-glucosidase (877 aa)	23.8584	14	19	14	1	876	94.796	4.96	High	530000000	1.442	234.151	14
FALSE	IsMasterProtein	VDAG_00492	VDAG_00492 | Verticillium dahliae VdLs.17 phosphorylcholine phosphatase (390 aa)	27.7635	8	14	8	1	389	43.573	6.33	High	930000000	1.807	223.584	8
FALSE	IsMasterProtein	VDAG_10137	VDAG_10137 | Verticillium dahliae VdLs.17 DUF1237 domain-containing protein (549 aa)	22.0803	11	14	11	1	548	60.862	5.95	High	2100000000	1.254	211.319	11
FALSE	IsMasterProtein	VDAG_01465	VDAG_01465 | Verticillium dahliae VdLs.17 nuclease P1 (323 aa)	35.0932	8	13	8	1	322	34.882	6.6	High	540000000	2.34	210.409	8
FALSE	IsMasterProtein	VDAG_02107	VDAG_02107 | Verticillium dahliae VdLs.17 conserved hypothetical protein (484 aa)	23.8095	8	12	8	1	483	51.538	4.53	High	500000000	2.875	207.372	8
FALSE	IsMasterProtein	VDAG_04125	VDAG_04125 | Verticillium dahliae VdLs.17 hypothetical protein (203 aa)	25.2475	3	6	3	1	202	19.712	4.15	High	1000000000	5.31	207.079	3
FALSE	IsMasterProtein	VDAG_04405	VDAG_04405 | Verticillium dahliae VdLs.17 conserved hypothetical protein (225 aa)	50.4464	9	12	9	1	224	23.871	5.15	High	520000000	2.875	205.805	9
FALSE	IsMasterProtein	VDAG_05652	VDAG_05652 | Verticillium dahliae VdLs.17 conserved hypothetical protein (657 aa)	25.3049	12	14	12	1	656	71.675	4.98	High	390000000	1.198	205.677	12
FALSE	IsMasterProtein	VDAG_01263	VDAG_01263 | Verticillium dahliae VdLs.17 beta-glucosidase (612 aa)	26.0229	10	14	10	1	611	66.515	6.74	High	1100000000	0.884	205.075	10
FALSE	IsMasterProtein	VDAG_00497	VDAG_00497 | Verticillium dahliae VdLs.17 conserved hypothetical protein (105 aa)	64.4231	5	7	5	1	104	11.284	5.5	High	570000000	2.981	200.886	5
FALSE	IsMasterProtein	VDAG_10492	VDAG_10492 | Verticillium dahliae VdLs.17 40S ribosomal protein S27a (154 aa)	32.6797	6	28	6	1	153	17.579	9.79	High	790000000	2.415	200.744	6
FALSE	IsMasterProtein	VDAG_03905	VDAG_03905 | Verticillium dahliae VdLs.17 serin endopeptidase (710 aa)	23.1312	11	13	11	1	709	74.329	7.11	High	410000000	1.202	198.53	11
FALSE	IsMasterProtein	VDAG_04416	VDAG_04416 | Verticillium dahliae VdLs.17 chitinase (442 aa)	38.5488	14	17	14	1	441	48.77	9.17	High	870000000	1.572	198.372	14
FALSE	IsMasterProtein	VDAG_05502	VDAG_05502 | Verticillium dahliae VdLs.17 conserved hypothetical protein (1013 aa)	9.88142	9	9	9	1	1012	107.599	5.11	High	82000000	0.209	195.26	9
FALSE	IsMasterProtein	VDAG_02834	VDAG_02834 | Verticillium dahliae VdLs.17 peroxidase/catalase (763 aa)	4.72441	4	12	2	1	762	83.509	6.06	High	23000000	0.204	195.103	4
FALSE	IsMasterProtein	VDAG_02628	VDAG_02628 | Verticillium dahliae VdLs.17 transaldolase (321 aa)	28.4375	9	11	9	1	320	35.047	5.5	High	910000000	1.096	193.338	9
FALSE	IsMasterProtein	VDAG_08085	VDAG_08085 | Verticillium dahliae VdLs.17 conserved hypothetical protein (195 aa)	25.7732	3	5	3	1	194	21.49	4.81	High	1200000000	1.154	192.391	3
FALSE	IsMasterProtein	VDAG_02343	VDAG_02343 | Verticillium dahliae VdLs.17 conserved hypothetical protein (387 aa)	17.0984	5	13	5	1	386	40.929	5.1	High	2400000000	0.778	191.931	5
FALSE	IsMasterProtein	VDAG_07237	VDAG_07237 | Verticillium dahliae VdLs.17 hydroxyacid oxidase (383 aa)	24.3455	10	13	10	1	382	41.528	8.87	High	590000000	2.311	191.153	10
FALSE	IsMasterProtein	VDAG_07296	VDAG_07296 | Verticillium dahliae VdLs.17 sulphydryl oxidase Sox from patent-A1-Aspergillus niger (408 aa)	23.0958	9	12	9	1	407	44.34	5.16	High	740000000	1.424	189.44	9
FALSE	IsMasterProtein	VDAG_05331	VDAG_05331 | Verticillium dahliae VdLs.17 acid phosphatase (390 aa)	18.2519	6	7	6	1	389	42.502	6.47	High	240000000	0.778	182.862	6
FALSE	IsMasterProtein	VDAG_05416	VDAG_05416 | Verticillium dahliae VdLs.17 guanyl-specific ribonuclease F1 (123 aa)	40.9836	3	7	3	1	122	13.07	9.41	High	870000000	1.783	180.131	3
FALSE	IsMasterProtein	VDAG_07881	VDAG_07881 | Verticillium dahliae VdLs.17 pectinesterase (333 aa)	50.9036	10	11	10	1	332	35.169	8.44	High	1200000000	2.594	176.849	10
FALSE	IsMasterProtein	VDAG_04035	VDAG_04035 | Verticillium dahliae VdLs.17 extracellular cell wall glucanase Crf1 (421 aa)	20.7143	6	9	6	1	420	44.327	5.25	High	1500000000	1.31	172.018	6
FALSE	IsMasterProtein	VDAG_09506	VDAG_09506 | Verticillium dahliae VdLs.17 5'/3'-nucleotidase SurE family protein (302 aa)	38.206	8	12	8	1	301	31.715	7.93	High	1200000000	3.084	171.929	8
FALSE	IsMasterProtein	VDAG_01137	VDAG_01137 | Verticillium dahliae VdLs.17 STI35 protein (319 aa)	32.0755	7	10	7	1	318	33.638	5.68	High	790000000	1.994	162.548	7
FALSE	IsMasterProtein	VDAG_04306	VDAG_04306 | Verticillium dahliae VdLs.17 conserved hypothetical protein (255 aa)	12.2047	4	7	4	1	254	25.546	7.17	High	2100000000	1.783	158.663	4
FALSE	IsMasterProtein	VDAG_07814	VDAG_07814 | Verticillium dahliae VdLs.17 adenosylhomocysteinase (450 aa)	25.8352	11	14	11	1	449	48.815	6.02	High	270000000	1.438	157.777	11
FALSE	IsMasterProtein	VDAG_00511	VDAG_00511 | Verticillium dahliae VdLs.17 glucan 1,3-beta-glucosidase (485 aa)	15.9091	3	8	3	1	484	50.371	4.18	High	1500000000	3.642	157.278	3
FALSE	IsMasterProtein	VDAG_04828	VDAG_04828 | Verticillium dahliae VdLs.17 PRY1 (199 aa)	29.2929	6	9	6	1	198	21.772	9.52	High	1200000000	1.448	149.985	6
FALSE	IsMasterProtein	VDAG_04408	VDAG_04408 | Verticillium dahliae VdLs.17 dipeptidyl-peptidase (707 aa)	22.3796	15	17	15	1	706	78.859	6.74	High	550000000	1.188	149.745	15
FALSE	IsMasterProtein	VDAG_08282	VDAG_08282 | Verticillium dahliae VdLs.17 lactonohydrolase (402 aa)	15.7107	5	5	5	1	401	42.783	5.48	High	380000000	0.896	140.592	5
FALSE	IsMasterProtein	VDAG_00910	VDAG_00910 | Verticillium dahliae VdLs.17 cytochrome c (107 aa)	40.566	6	6	6	1	106	11.396	9.32	High	230000000	2.981	136.536	6
FALSE	IsMasterProtein	VDAG_03713	VDAG_03713 | Verticillium dahliae VdLs.17 conserved hypothetical protein (477 aa)	25.4202	9	10	9	1	476	49.577	8.5	High	300000000	1.346	136.134	9
FALSE	IsMasterProtein	VDAG_08583	VDAG_08583 | Verticillium dahliae VdLs.17 hypothetical protein (448 aa)	9.8434	4	4	4	1	447	41.42	4.67	High	380000000	1.154	134.16	4
FALSE	IsMasterProtein	VDAG_01231	VDAG_01231 | Verticillium dahliae VdLs.17 conserved hypothetical protein (101 aa)	59	5	6	5	1	100	10.648	4.93	High	400000000	6.197	132.507	5
FALSE	IsMasterProtein	VDAG_09409	VDAG_09409 | Verticillium dahliae VdLs.17 WSC domain-containing protein (480 aa)	15.8664	5	9	5	1	479	52.212	5.14	High	460000000	1.581	131.883	5
FALSE	IsMasterProtein	VDAG_02827	VDAG_02827 | Verticillium dahliae VdLs.17 conserved hypothetical protein (505 aa)	23.8095	9	12	9	1	504	53.558	6.06	High	660000000	1.471	130.229	9
FALSE	IsMasterProtein	VDAG_07114	VDAG_07114 | Verticillium dahliae VdLs.17 cytochrome b2 (384 aa)	19.0601	6	7	6	1	383	42.303	7.53	High	390000000	0.905	126.467	6
FALSE	IsMasterProtein	VDAG_02243	VDAG_02243 | Verticillium dahliae VdLs.17 1,3-beta-glucanosyltransferase gel1 (464 aa)	7.99136	4	5	4	1	463	49.368	4.81	High	880000000	0.551	126.124	4
FALSE	IsMasterProtein	VDAG_03581	VDAG_03581 | Verticillium dahliae VdLs.17 glutamyl-tRNA(Gln) amidotransferase (642 aa)	18.8768	8	10	8	1	641	67.722	6.29	High	120000000	0.73	125.704	8
FALSE	IsMasterProtein	VDAG_06199	VDAG_06199 | Verticillium dahliae VdLs.17 SnodProt1 (139 aa)	39.8551	3	5	3	1	138	14.402	8.72	High	800000000	2.162	124.157	3
FALSE	IsMasterProtein	VDAG_05455	VDAG_05455 | Verticillium dahliae VdLs.17 gamma-glutamyltranspeptidase (562 aa)	11.4082	6	7	6	1	561	60.055	5.14	High	110000000	0.61	123.67	6
FALSE	IsMasterProtein	VDAG_07142	VDAG_07142 | Verticillium dahliae VdLs.17 polysaccharide deacetylase family protein (248 aa)	21.4575	6	9	6	1	247	27.929	9.19	High	290000000	1.404	117.345	6
FALSE	IsMasterProtein	VDAG_00178	VDAG_00178 | Verticillium dahliae VdLs.17 60S ribosomal protein L22 (127 aa)	20.6349	2	3	2	1	126	14.162	9.23	High	290000000	0.425	112.361	2
FALSE	IsMasterProtein	VDAG_02828	VDAG_02828 | Verticillium dahliae VdLs.17 YkgB (400 aa)	32.8321	8	9	8	1	399	42.034	7.03	High	450000000	1.565	111.332	8
FALSE	IsMasterProtein	VDAG_09744	VDAG_09744 | Verticillium dahliae VdLs.17 glucan 1,3-beta-glucosidase (793 aa)	6.56566	4	5	4	1	792	85.613	5.14	High	120000000	0.509	110.821	4
FALSE	IsMasterProtein	VDAG_04116	VDAG_04116 | Verticillium dahliae VdLs.17 lipolytic enzyme (435 aa)	20.5069	6	8	6	1	434	46.121	5.87	High	170000000	1.154	109.489	6
FALSE	IsMasterProtein	VDAG_02233	VDAG_02233 | Verticillium dahliae VdLs.17 acetylcholinesterase (526 aa)	19.4286	8	13	8	1	525	56.097	8.27	High	570000000	0.995	109.274	8
FALSE	IsMasterProtein	VDAG_02155	VDAG_02155 | Verticillium dahliae VdLs.17 hypothetical protein (76 aa)	32	2	2	2	1	75	7.853	8.97	High	130000000	0.585	109.043	2
FALSE	IsMasterProtein	VDAG_05357	VDAG_05357 | Verticillium dahliae VdLs.17 FAD binding domain-containing protein (502 aa)	15.7685	7	7	7	1	501	54.01	5.94	High	570000000	0.711	105.655	7
FALSE	IsMasterProtein	VDAG_06378	VDAG_06378 | Verticillium dahliae VdLs.17 40S ribosomal protein S3 (263 aa)	20.229	4	5	4	1	262	28.691	8.95	High	410000000	0.65	105.467	4
FALSE	IsMasterProtein	VDAG_03694	VDAG_03694 | Verticillium dahliae VdLs.17 acetylcholinesterase (452 aa)	22.6164	5	7	5	1	451	48.091	5.4	High	730000000	0.874	103.985	5
FALSE	IsMasterProtein	VDAG_04495	VDAG_04495 | Verticillium dahliae VdLs.17 hypothetical protein (165 aa)	32.3171	4	4	4	1	164	16.441	6.95	High	62000000	0.848	100.519	4
FALSE	IsMasterProtein	VDAG_02980	VDAG_02980 | Verticillium dahliae VdLs.17 cell wall protein PhiA (194 aa)	3.62694	1	3	1	1	193	19.544	4.75	High	2100000000	0.468	98.1855	1
FALSE	IsMasterProtein	VDAG_04977	VDAG_04977 | Verticillium dahliae VdLs.17 endopolygalacturonase (371 aa)	13.5135	4	5	4	1	370	37.874	8.41	High	280000000	0.557	96.1104	4
FALSE	IsMasterProtein	VDAG_04551	VDAG_04551 | Verticillium dahliae VdLs.17 antigen 1 (253 aa)	21.0317	3	5	3	1	252	26.727	5.11	High	860000000	1.783	93.5802	3
FALSE	IsMasterProtein	VDAG_00345	VDAG_00345 | Verticillium dahliae VdLs.17 glycine-rich protein (376 aa)	10.6667	4	5	4	1	375	39.212	6.13	High	200000000	0.45	93.2272	4
FALSE	IsMasterProtein	VDAG_03582	VDAG_03582 | Verticillium dahliae VdLs.17 L-xylulose reductase (266 aa)	12.4528	4	4	4	1	265	28.205	5.69	High	120000000	0.585	93.1341	4
FALSE	IsMasterProtein	VDAG_08888	VDAG_08888 | Verticillium dahliae VdLs.17 ribonuclease Trv (371 aa)	27.2973	5	10	5	1	370	39.073	6.09	High	1100000000	1.581	93.0915	5
FALSE	IsMasterProtein	VDAG_01689	VDAG_01689 | Verticillium dahliae VdLs.17 endo-beta-1,3-glucanase (720 aa)	6.53686	4	5	4	1	719	77.392	5.55	High	100000000	0.417	91.8233	4
FALSE	IsMasterProtein	VDAG_01786	VDAG_01786 | Verticillium dahliae VdLs.17 hypothetical protein (75 aa)	68.9189	4	5	4	1	74	8.138	6.09	High	220000000	4.179	91.3116	4
FALSE	IsMasterProtein	VDAG_03653	VDAG_03653 | Verticillium dahliae VdLs.17 conserved hypothetical protein (241 aa)	9.16667	1	3	1	1	240	23.751	4.63	High	1300000000	1.512	91.0108	1
FALSE	IsMasterProtein	VDAG_00107	VDAG_00107 | Verticillium dahliae VdLs.17 guanyl-specific ribonuclease F1 (199 aa)	21.2121	4	6	4	1	198	20.935	4.73	High	400000000	1.154	89.5088	4
FALSE	IsMasterProtein	VDAG_03349	VDAG_03349 | Verticillium dahliae VdLs.17 conserved hypothetical protein (623 aa)	13.5048	6	6	6	1	622	61.413	8.18	High	140000000	0.54	89.3908	6
FALSE	IsMasterProtein	VDAG_09916	VDAG_09916 | Verticillium dahliae VdLs.17 thioredoxin (119 aa)	34.7458	3	4	3	1	118	12.888	4.88	High	220000000	1.31	87.5895	3
FALSE	IsMasterProtein	VDAG_04433	VDAG_04433 | Verticillium dahliae VdLs.17 predicted protein (185 aa)	14.1304	2	5	2	1	184	20.206	4.91	High	1800000000	1.371	84.7859	2
FALSE	IsMasterProtein	VDAG_03321	VDAG_03321 | Verticillium dahliae VdLs.17 conserved hypothetical protein (209 aa)	8.17308	1	2	1	1	208	21.211	4.56	High	1000000000	0.931	83.7095	1
FALSE	IsMasterProtein	VDAG_04342	VDAG_04342 | Verticillium dahliae VdLs.17 mixed-linked glucanase (317 aa)	9.81013	2	2	2	1	316	34.094	4.83	High	84000000	0.425	81.7696	2
FALSE	IsMasterProtein	VDAG_07745	VDAG_07745 | Verticillium dahliae VdLs.17 bacterial leucyl aminopeptidase (385 aa)	9.375	3	3	3	1	384	41.969	6.23	High	76000000	0.389	81.6557	3
FALSE	IsMasterProtein	VDAG_07211	VDAG_07211 | Verticillium dahliae VdLs.17 pyrimidine precursor biosynthesis enzyme THI11 (346 aa)	17.6812	6	7	6	1	345	38.568	5.67	High	77000000	0.778	80.1506	6
FALSE	IsMasterProtein	VDAG_00201	VDAG_00201 | Verticillium dahliae VdLs.17 cellular nucleic acid-binding protein (190 aa)	6.34921	1	2	1	1	189	19.168	7.94	High	30000000	0.274	79.45	1
FALSE	IsMasterProtein	VDAG_07340	VDAG_07340 | Verticillium dahliae VdLs.17 conserved hypothetical protein (111 aa)	25.4545	2	2	2	1	110	11.305	7.36	High	290000000	0.52	78.7839	2
FALSE	IsMasterProtein	VDAG_06733	VDAG_06733 | Verticillium dahliae VdLs.17 glycerophosphoryl diester phosphodiesterase (279 aa)	19.7842	4	5	4	1	278	30.318	4.97	High	240000000	1.276	78.6648	4
FALSE	IsMasterProtein	VDAG_03128	VDAG_03128 | Verticillium dahliae VdLs.17 conserved hypothetical protein (165 aa)	7.31707	2	3	2	1	164	17.066	4.17	High	360000000	1.154	75.8543	2
FALSE	IsMasterProtein	VDAG_05305	VDAG_05305 | Verticillium dahliae VdLs.17 predicted protein (535 aa)	10.1124	3	3	3	1	534	56.857	6.13	High	27000000	0.334	74.928	3
FALSE	IsMasterProtein	VDAG_03143	VDAG_03143 | Verticillium dahliae VdLs.17 beta-glucosidase (216 aa)	22.7907	5	5	5	1	215	23.084	5	High	330000000	1.154	73.7942	5
FALSE	IsMasterProtein	VDAG_05121	VDAG_05121 | Verticillium dahliae VdLs.17 conserved hypothetical protein (162 aa)	31.0559	4	4	4	1	161	18.282	5.57	High	210000000	1.783	73.3733	4
FALSE	IsMasterProtein	VDAG_03146	VDAG_03146 | Verticillium dahliae VdLs.17 mmf1 (119 aa)	38.1356	4	5	4	1	118	12.91	5.03	High	260000000	2.162	73.2105	4
FALSE	IsMasterProtein	VDAG_10051	VDAG_10051 | Verticillium dahliae VdLs.17 tyrosinase (546 aa)	8.25688	5	5	5	1	545	61.073	6.8	High	200000000	0.334	71.2731	5
FALSE	IsMasterProtein	VDAG_06816	VDAG_06816 | Verticillium dahliae VdLs.17 lysophospholipase (602 aa)	7.32113	4	5	4	1	601	64.54	4.96	High	190000000	0.468	68.6843	4
FALSE	IsMasterProtein	VDAG_04057	VDAG_04057 | Verticillium dahliae VdLs.17 conserved hypothetical protein (426 aa)	6.35294	2	3	2	1	425	42.636	5.48	High	460000000	0.778	68.6	2
FALSE	IsMasterProtein	VDAG_07290	VDAG_07290 | Verticillium dahliae VdLs.17 carboxypeptidase B (416 aa)	11.8072	5	5	5	1	415	44.912	7.24	High	130000000	0.616	66.9021	5
FALSE	IsMasterProtein	VDAG_05119	VDAG_05119 | Verticillium dahliae VdLs.17 conserved hypothetical protein (1536 aa)	1.43322	2	2	2	1	1535	162.64	4.48	High	72000000	0.084	66.7428	2
FALSE	IsMasterProtein	VDAG_03526	VDAG_03526 | Verticillium dahliae VdLs.17 alpha-glucuronidase (843 aa)	6.29454	5	5	5	1	842	93.338	4.81	High	65000000	0.265	66.0026	5
FALSE	IsMasterProtein	VDAG_01467	VDAG_01467 | Verticillium dahliae VdLs.17 glucose-repressible gene protein (72 aa)	42.2535	2	3	2	1	71	7.453	6.79	High	290000000	0.995	64.3472	2
FALSE	IsMasterProtein	VDAG_08620	VDAG_08620 | Verticillium dahliae VdLs.17 peptide-N4-(N-acetyl-beta-glucosaminyl)asparagine amidase A (683 aa)	6.30499	4	4	4	1	682	74.748	5.8	High	30000000	0.259	62.736	4
FALSE	IsMasterProtein	VDAG_02923	VDAG_02923 | Verticillium dahliae VdLs.17 FAD-linked sulfhydryl oxidase ERV2 (201 aa)	17	3	3	3	1	200	21.684	6.99	High	110000000	0.54	61.5169	3
FALSE	IsMasterProtein	VDAG_08267	VDAG_08267 | Verticillium dahliae VdLs.17 predicted protein (194 aa)	5.18135	1	2	1	1	193	20.77	5.29	High	160000000	0.233	59.82	1
FALSE	IsMasterProtein	VDAG_09715	VDAG_09715 | Verticillium dahliae VdLs.17 conserved hypothetical protein (476 aa)	2.52632	1	1	1	1	475	51.358	4.98	High	27000000	0.116	59.7	1
FALSE	IsMasterProtein	VDAG_07528	VDAG_07528 | Verticillium dahliae VdLs.17 conserved hypothetical protein (86 aa)	12.9412	1	1	1	1	85	8.914	5.38	High	150000000	0.468	59.14	1
FALSE	IsMasterProtein	VDAG_08916	VDAG_08916 | Verticillium dahliae VdLs.17 glyceraldehyde-3-phosphate dehydrogenase (339 aa)	5.6213	2	2	2	1	338	36.131	6.58	High	44000000	0.172	58.3197	2
FALSE	IsMasterProtein	VDAG_03073	VDAG_03073 | Verticillium dahliae VdLs.17 Cobalamin-independent synthase (763 aa)	5.11811	4	4	4	1	762	85.426	6.55	High	67000000	0.16	58.3004	4
FALSE	IsMasterProtein	VDAG_04291	VDAG_04291 | Verticillium dahliae VdLs.17 conserved hypothetical protein (377 aa)	24.734	6	8	6	1	376	40.825	4.68	High	120000000	1.404	57.9006	6
FALSE	IsMasterProtein	VDAG_08039	VDAG_08039 | Verticillium dahliae VdLs.17 conserved hypothetical protein (386 aa)	7.01299	3	3	3	1	385	42.771	6.54	High	89000000	0.304	57.4542	3
FALSE	IsMasterProtein	VDAG_09554	VDAG_09554 | Verticillium dahliae VdLs.17 lysozyme (188 aa)	12.8342	2	2	2	1	187	19.665	7.15	High	1200000000	0.778	57.3736	2
FALSE	IsMasterProtein	VDAG_01780	VDAG_01780 | Verticillium dahliae VdLs.17 ATP-dependent RNA helicase SUB2 (514 aa)	2.92398	1	2	1	1	513	56.818	6.49	High	30000000	0.116	54.2	1
FALSE	IsMasterProtein	VDAG_05724	VDAG_05724 | Verticillium dahliae VdLs.17 conserved hypothetical protein (932 aa)	2.14823	1	1	1	1	931	103.152	8.87	High	24000000	0.032	54.16	1
FALSE	IsMasterProtein	VDAG_09390	VDAG_09390 | Verticillium dahliae VdLs.17 nucleoside diphosphate kinase (155 aa)	11.039	2	2	2	1	154	16.866	7.37	High	30000000	0.389	53.811	2
FALSE	IsMasterProtein	VDAG_06910	VDAG_06910 | Verticillium dahliae VdLs.17 hsp70-like protein (652 aa)	3.53303	2	3	2	1	651	70.786	5.21	High	130000000	0.139	53.3993	2
FALSE	IsMasterProtein	VDAG_06261	VDAG_06261 | Verticillium dahliae VdLs.17 peptidyl-prolyl cis-trans isomerase (183 aa)	13.7363	2	2	2	1	182	19.639	8.12	High	66000000	0.334	52.31	2
FALSE	IsMasterProtein	VDAG_09230	VDAG_09230 | Verticillium dahliae VdLs.17 conserved hypothetical protein (572 aa)	2.62697	2	2	2	1	571	56.753	8.12	High	54000000	0.194	51.1463	2
FALSE	IsMasterProtein	VDAG_03476	VDAG_03476 | Verticillium dahliae VdLs.17 Axe2 (285 aa)	18.3099	4	4	4	1	284	29.038	4.41	High	97000000	0.848	50.7657	4
FALSE	IsMasterProtein	VDAG_04288	VDAG_04288 | Verticillium dahliae VdLs.17 ATP-dependent RNA helicase eIF4A (398 aa)	2.51889	1	1	1	1	397	44.769	5.07	High	16000000	0.075	50.41	1
FALSE	IsMasterProtein	VDAG_04367	VDAG_04367 | Verticillium dahliae VdLs.17 ADP-ribosylation factor (184 aa)	5.46448	1	1	1	1	183	20.921	6.8	High	39000000	0.145	50.23	1
FALSE	IsMasterProtein	VDAG_10094	VDAG_10094 | Verticillium dahliae VdLs.17 conserved hypothetical protein (648 aa)	2.31839	2	3	2	1	647	69.888	5.52	High	98000000	0.155	49.1986	2
FALSE	IsMasterProtein	VDAG_05941	VDAG_05941 | Verticillium dahliae VdLs.17 adenosine kinase (348 aa)	3.45821	1	1	1	1	347	37.686	5.2	High	26000000	0.096	48.49	1
FALSE	IsMasterProtein	VDAG_07165	VDAG_07165 | Verticillium dahliae VdLs.17 conserved hypothetical protein (446 aa)	3.14607	1	1	1	1	445	46.416	5.31	High		0.259	48.17	1
FALSE	IsMasterProtein	VDAG_07168	VDAG_07168 | Verticillium dahliae VdLs.17 1,3-beta-glucanosyltransferase gel2 (460 aa)	6.53595	3	4	3	1	459	50.001	4.91	High	70000000	0.35	47.4214	3
FALSE	IsMasterProtein	VDAG_02470	VDAG_02470 | Verticillium dahliae VdLs.17 pregnancy-associated glycoprotein (474 aa)	2.537	1	1	1	1	473	50.149	4.59	High	29000000	0.166	47.05	1
FALSE	IsMasterProtein	VDAG_07847	VDAG_07847 | Verticillium dahliae VdLs.17 predicted protein (114 aa)	30.9735	2	3	2	1	113	12.201	4.67	High	190000000	1.683	45.82	2
FALSE	IsMasterProtein	VDAG_05970	VDAG_05970 | Verticillium dahliae VdLs.17 conserved hypothetical protein (239 aa)	10.084	1	2	1	1	238	24.425	4.13	High	400000000	2.162	45.4	1
FALSE	IsMasterProtein	VDAG_03029	VDAG_03029 | Verticillium dahliae VdLs.17 enolase (439 aa)	3.19635	1	1	1	1	438	47.489	5.41	High	8700000	0.061	45.21	1
FALSE	IsMasterProtein	VDAG_01103	VDAG_01103 | Verticillium dahliae VdLs.17 conserved hypothetical protein (355 aa)	14.9718	4	4	4	1	354	39.735	6.35	High	100000000	0.407	44.1407	4
FALSE	IsMasterProtein	VDAG_05503	VDAG_05503 | Verticillium dahliae VdLs.17 feruloyl esterase B (547 aa)	3.11355	2	2	2	1	546	59.028	4.93	High	64000000	0.15	44.06	2
FALSE	IsMasterProtein	VDAG_09382	VDAG_09382 | Verticillium dahliae VdLs.17 glucose oxidase (589 aa)	4.7619	2	2	2	1	588	64.215	8.88	High	27000000	0.105	42.2983	2
FALSE	IsMasterProtein	VDAG_08965	VDAG_08965 | Verticillium dahliae VdLs.17 1,3(4)-beta-glucanase (187 aa)	22.5806	1	3	1	1	186	19.785	4.73	High	2000000000	2.162	41.6133	1
FALSE	IsMasterProtein	VDAG_03134	VDAG_03134 | Verticillium dahliae VdLs.17 conserved hypothetical protein (110 aa)	21.1009	2	4	2	1	109	12.166	5.52	High	79000000	0.778	41.6083	2
FALSE	IsMasterProtein	VDAG_00987	VDAG_00987 | Verticillium dahliae VdLs.17 TOS1 (457 aa)	12.9386	4	4	4	1	456	48.903	5.96	High	140000000	0.468	41.5655	4
FALSE	IsMasterProtein	VDAG_05097	VDAG_05097 | Verticillium dahliae VdLs.17 conserved hypothetical protein (324 aa)	1.85759	1	1	1	1	323	35.372	4.83	High	34000000	0.075	40.99	1
FALSE	IsMasterProtein	VDAG_08131	VDAG_08131 | Verticillium dahliae VdLs.17 elongation factor 3 (1053 aa)	2.85171	3	3	3	1	1052	116.364	6.37	High	57000000	0.09	40.735	3
FALSE	IsMasterProtein	VDAG_05871	VDAG_05871 | Verticillium dahliae VdLs.17 histone H4.2 (104 aa)	21.3592	2	2	2	1	103	11.349	11.36	High	85000000	0.585	39.5183	2
FALSE	IsMasterProtein	VDAG_03973	VDAG_03973 | Verticillium dahliae VdLs.17 beta-glucosidase (805 aa)	1.86567	1	2	1	1	804	86.613	5.44	High	130000000	0.105	39.3906	1
FALSE	IsMasterProtein	VDAG_01206	VDAG_01206 | Verticillium dahliae VdLs.17 pyruvate kinase (528 aa)	1.70778	1	1	1	1	527	57.593	6.64	High	47000000	0.053	39.24	1
FALSE	IsMasterProtein	VDAG_00423	VDAG_00423 | Verticillium dahliae VdLs.17 FK506-binding protein 1B (149 aa)	17.5676	2	2	2	1	148	15.941	9.5	High	120000000	0.389	39.23	2
FALSE	IsMasterProtein	VDAG_07795	VDAG_07795 | Verticillium dahliae VdLs.17 predicted protein (255 aa)	3.54331	1	1	1	1	254	28.213	5.14	High	38000000	0.11	39.01	1
FALSE	IsMasterProtein	VDAG_04591	VDAG_04591 | Verticillium dahliae VdLs.17 calmodulin (150 aa)	16.1074	2	2	2	1	149	16.986	4.27	High	39000000	0.425	38.93	2
FALSE	IsMasterProtein	VDAG_00775	VDAG_00775 | Verticillium dahliae VdLs.17 glucose-6-phosphate isomerase (554 aa)	4.70163	2	2	2	1	553	60.443	6	High	33000000	0.136	38.53	2
FALSE	IsMasterProtein	VDAG_00749	VDAG_00749 | Verticillium dahliae VdLs.17 predicted protein (272 aa)	4.79705	1	1	1	1	271	27.44	4.87	High	52000000	0.585	38.43	1
FALSE	IsMasterProtein	VDAG_05375	VDAG_05375 | Verticillium dahliae VdLs.17 covalently-linked cell wall protein (442 aa)	2.26757	1	1	1	1	441	45.792	4.53	High	250000000	0.233	38.42	1
FALSE	IsMasterProtein	VDAG_05963	VDAG_05963 | Verticillium dahliae VdLs.17 predicted protein (331 aa)	1.81818	1	1	1	1	330	33.909	4.4	High	34000000	0.212	38.32	1
FALSE	IsMasterProtein	VDAG_02630	VDAG_02630 | Verticillium dahliae VdLs.17 superoxide dismutase (131 aa)	6.92308	1	1	1	1	130	13.491	9.63	High	34000000	0.259	36.56	1
FALSE	IsMasterProtein	VDAG_10347	VDAG_10347 | Verticillium dahliae VdLs.17 ATP synthase subunit alpha (554 aa)	2.35081	1	1	1	1	553	59.792	9.11	High	8500000	0.047	35.89	1
FALSE	IsMasterProtein	VDAG_05614	VDAG_05614 | Verticillium dahliae VdLs.17 zinc finger protein GIS2 (205 aa)	6.37255	1	1	1	1	204	20.784	8.4	High	29000000	0.145	35.56	1
FALSE	IsMasterProtein	VDAG_03011	VDAG_03011 | Verticillium dahliae VdLs.17 conserved hypothetical protein (699 aa)	2.149	2	2	2	1	698	74.922	4.87	High	77000000	0.222	34.605	2
FALSE	IsMasterProtein	VDAG_04966	VDAG_04966 | Verticillium dahliae VdLs.17 endothelin-converting enzyme (742 aa)	2.2942	2	2	2	1	741	82.5	5.38	High	23000000	0.093	34.48	2
FALSE	IsMasterProtein	VDAG_02489	VDAG_02489 | Verticillium dahliae VdLs.17 transmembrane protein PFT27 (497 aa)	3.02419	1	1	1	1	496	53.183	6.39	High	16000000	0.077	32.79	1
FALSE	IsMasterProtein	VDAG_06423	VDAG_06423 | Verticillium dahliae VdLs.17 selenoprotein W family protein (248 aa)	5.26316	1	1	1	1	247	25.147	5.95	High	12000000	0.179	32.62	1
FALSE	IsMasterProtein	VDAG_06653	VDAG_06653 | Verticillium dahliae VdLs.17 eukaryotic initiation factor 4F subunit p130 (1529 aa)	0.850785	1	1	1	1	1528	160.955	9.64	High	50000000	0.022	32.61	1
FALSE	IsMasterProtein	VDAG_06513	VDAG_06513 | Verticillium dahliae VdLs.17 6-phosphogluconolactonase (261 aa)	3.46154	1	1	1	1	260	28.132	5.24	High	8000000	0.136	32.59	1
FALSE	IsMasterProtein	VDAG_01054	VDAG_01054 | Verticillium dahliae VdLs.17 conserved hypothetical protein (209 aa)	5.76923	1	4	1	1	208	21.491	4.41	High	730000000	1.512	32.47	1
FALSE	IsMasterProtein	VDAG_06424	VDAG_06424 | Verticillium dahliae VdLs.17 eukaryotic translation initiation factor 3 subunit A (1067 aa)	1.31332	1	1	1	1	1066	121.299	9.42	High	15000000	0.023	32.05	1
FALSE	IsMasterProtein	VDAG_04046	VDAG_04046 | Verticillium dahliae VdLs.17 hypothetical protein (348 aa)	2.59366	1	1	1	1	347	33.245	3.75	High	88000000	0.778	31.64	1
FALSE	IsMasterProtein	VDAG_04440	VDAG_04440 | Verticillium dahliae VdLs.17 hypothetical protein (219 aa)	16.055	2	3	2	1	218	21.722	4.53	High	360000000	1.512	31.53	2
FALSE	IsMasterProtein	VDAG_02832	VDAG_02832 | Verticillium dahliae VdLs.17 FAD binding domain-containing protein (535 aa)	6.36704	3	3	3	1	534	57.005	6.79	High	120000000	0.269	31.34	3
FALSE	IsMasterProtein	VDAG_04480	VDAG_04480 | Verticillium dahliae VdLs.17 cell wall protein (365 aa)	2.1978	1	1	1	1	364	38.579	4.77	High	180000000	0.179	31.2	1
FALSE	IsMasterProtein	VDAG_04289	VDAG_04289 | Verticillium dahliae VdLs.17 cytidine deaminase (171 aa)	5.29412	1	1	1	1	170	18.323	5.12	High	27000000	0.194	30.78	1
FALSE	IsMasterProtein	VDAG_00928	VDAG_00928 | Verticillium dahliae VdLs.17 conserved hypothetical protein (347 aa)	3.17919	1	1	1	1	346	37.853	7.69	High	7400000	0.122	30.75	1
FALSE	IsMasterProtein	VDAG_08730	VDAG_08730 | Verticillium dahliae VdLs.17 WSC domain-containing protein (1086 aa)	0.921659	1	1	1	1	1085	114.493	4.55	High	21000000	0.049	30.19	1
FALSE	IsMasterProtein	VDAG_07230	VDAG_07230 | Verticillium dahliae VdLs.17 superoxide dismutase (206 aa)	11.2195	2	2	2	1	205	22.672	6.61	High	50000000	0.389	29.93	2
FALSE	IsMasterProtein	VDAG_08767	VDAG_08767 | Verticillium dahliae VdLs.17 DUF907 domain-containing protein (696 aa)	1.43885	1	1	1	1	695	74.582	7.93	High	140000000	0.058	29.8	1
FALSE	IsMasterProtein	VDAG_09613	VDAG_09613 | Verticillium dahliae VdLs.17 mannan endo-1,4-beta-mannosidase (398 aa)	6.80101	2	2	2	1	397	44.166	5	High	38000000	0.172	29.1112	2
FALSE	IsMasterProtein	VDAG_08724	VDAG_08724 | Verticillium dahliae VdLs.17 cytosolic Cu/Zn superoxide dismutase (267 aa)	9.3985	2	2	2	1	266	27.484	4.67	High	200000000	0.468	28.7513	2
FALSE	IsMasterProtein	VDAG_07065	VDAG_07065 | Verticillium dahliae VdLs.17 conserved hypothetical protein (800 aa)	1.62703	1	1	1	1	799	85.622	5.88	High	40000000	0.058	28.75	1
FALSE	IsMasterProtein	VDAG_06686	VDAG_06686 | Verticillium dahliae VdLs.17 WD repeat-containing protein 5B (317 aa)	2.8481	1	1	1	1	316	35.009	7.03	High	16000000	0.122	28.63	1
FALSE	IsMasterProtein	VDAG_06461	VDAG_06461 | Verticillium dahliae VdLs.17 elicitor protein (334 aa)	2.7027	1	1	1	1	333	35.702	9.41	High	260000000	0.08	27.47	1
FALSE	IsMasterProtein	VDAG_04007	VDAG_04007 | Verticillium dahliae VdLs.17 conserved hypothetical protein (286 aa)	2.45614	1	1	1	1	285	29.933	6.05	High	570000000	0.194	27.34	1
FALSE	IsMasterProtein	VDAG_08063	VDAG_08063 | Verticillium dahliae VdLs.17 ribose-5-phosphate isomerase (282 aa)	13.1673	3	3	3	1	281	28.998	6.1	High	62000000	0.413	26.66	3
FALSE	IsMasterProtein	VDAG_09415	VDAG_09415 | Verticillium dahliae VdLs.17 histone H2B (138 aa)	14.5985	2	2	2	1	137	14.836	10.13	High	45000000	0.292	25.768	2
FALSE	IsMasterProtein	VDAG_03047	VDAG_03047 | Verticillium dahliae VdLs.17 disulfide-isomerase (506 aa)	6.73267	3	3	3	1	505	54.99	4.75	High	69000000	0.179	24.46	3
FALSE	IsMasterProtein	VDAG_08897	VDAG_08897 | Verticillium dahliae VdLs.17 cofilin (154 aa)	10.4575	1	1	1	1	153	16.955	5.43	High	86000000	0.194	23.49	1
FALSE	IsMasterProtein	VDAG_00442	VDAG_00442 | Verticillium dahliae VdLs.17 heat shock protein SSC1 (651 aa)	1.53846	1	1	1	1	650	70.733	6.13	High	9700000	0.041	23.44	1
FALSE	IsMasterProtein	VDAG_09695	VDAG_09695 | Verticillium dahliae VdLs.17 protein phosphatase 2C ABI1 (581 aa)	1.72414	1	1	1	1	580	61.286	5.63	High	16000000	0.058	22.86	1
FALSE	IsMasterProtein	VDAG_01336	VDAG_01336 | Verticillium dahliae VdLs.17 60S ribosomal protein L4-B (353 aa)	3.97727	2	2	2	1	352	37.863	10.81	High	37000000	0.166	22.37	2
FALSE	IsMasterProtein	VDAG_04364	VDAG_04364 | Verticillium dahliae VdLs.17 60S ribosomal protein L6-3 (203 aa)	4.45545	1	1	1	1	202	22.415	10.04	High	30000000	0.11	21.48	1
FALSE	IsMasterProtein	VDAG_05725	VDAG_05725 | Verticillium dahliae VdLs.17 predicted protein (222 aa)	15.3846	2	2	2	1	221	22.888	5.19	High	80000000	0.585	21.41	2
FALSE	IsMasterProtein	VDAG_00499	VDAG_00499 | Verticillium dahliae VdLs.17 endothiapepsin (410 aa)	5.37897	2	2	2	1	409	42.551	6.8	High	290000000	0.222	21.31	2
FALSE	IsMasterProtein	VDAG_02670	VDAG_02670 | Verticillium dahliae VdLs.17 cerevisin (527 aa)	10.6464	3	3	3	1	526	55.973	6.2	High	48000000	0.233	21.0638	3
FALSE	IsMasterProtein	VDAG_06934	VDAG_06934 | Verticillium dahliae VdLs.17 aldose 1-epimerase (411 aa)	6.09756	2	2	2	1	410	44.876	5.03	High	71000000	0.222	20.93	2
FALSE	IsMasterProtein	VDAG_04645	VDAG_04645 | Verticillium dahliae VdLs.17 heat shock protein (702 aa)	1.42653	1	1	1	1	701	79.786	4.94	High	33000000	0.039	20.42	1
FALSE	IsMasterProtein	VDAG_04122	VDAG_04122 | Verticillium dahliae VdLs.17 inorganic pyrophosphatase (291 aa)	3.10345	1	1	1	1	290	32.764	5.57	High	22000000	0.101	19.95	1
FALSE	IsMasterProtein	VDAG_01828	VDAG_01828 | Verticillium dahliae VdLs.17 conserved hypothetical protein (111 aa)	9.09091	1	1	1	1	110	11.434	5	High	13000000	0.334	18.91	1
FALSE	IsMasterProtein	VDAG_05117	VDAG_05117 | Verticillium dahliae VdLs.17 surface protein (126 aa)	7.2	1	1	1	1	125	13.035	8.69	High	140000000	0.468	0	1
FALSE	IsMasterProtein	VDAG_01548	VDAG_01548 | Verticillium dahliae VdLs.17 ubiquinol-cytochrome c reductase complex subunit (152 aa)	7.28477	1	1	1	1	151	16.857	4.04	High	14000000	0.259	0	1
FALSE	IsMasterProtein	VDAG_05524	VDAG_05524 | Verticillium dahliae VdLs.17 conserved hypothetical protein (1270 aa)	0.945626	1	1	1	1	1269	137.609	7.11	High	3500000	0.021	0	1
FALSE	IsMasterProtein	VDAG_07532	VDAG_07532 | Verticillium dahliae VdLs.17 40S ribosomal protein S5-B (213 aa)	5.18868	1	1	1	1	212	23.641	9.17	High	34000000	0.116	0	1
FALSE	IsMasterProtein	VDAG_02972	VDAG_02972 | Verticillium dahliae VdLs.17 conserved hypothetical protein (215 aa)	3.73832	1	1	1	1	214	22.716	5.06	High	40000000	0.166	0	1
FALSE	IsMasterProtein	VDAG_00849	VDAG_00849 | Verticillium dahliae VdLs.17 conserved hypothetical protein (624 aa)	5.939	3	3	3	1	623	69.416	5.36	High	32000000	0.199	0	3
FALSE	IsMasterProtein	VDAG_03948	VDAG_03948 | Verticillium dahliae VdLs.17 plasma membrane ATPase (887 aa)	3.27314	3	3	3	1	886	96.17	5.11	High	32000000	0.131	0	3
FALSE	IsMasterProtein	VDAG_10035	VDAG_10035 | Verticillium dahliae VdLs.17 histone H3 (137 aa)	5.14706	1	1	1	1	136	15.383	11.15	High		0.194	0	1
FALSE	IsMasterProtein	VDAG_03830	VDAG_03830 | Verticillium dahliae VdLs.17 bromodomain-containing factor 1 (939 aa)	1.81237	1	1	1	1	938	100.664	5.9	High	16000000	0.032	0	1
FALSE	IsMasterProtein	VDAG_08356	VDAG_08356 | Verticillium dahliae VdLs.17 elongation factor 1-gamma 1 (408 aa)	1.9656	1	1	1	1	407	45.519	5.58	High	8400000	0.072	0	1
FALSE	IsMasterProtein	VDAG_03283	VDAG_03283 | Verticillium dahliae VdLs.17 60S acidic ribosomal protein P2 (111 aa)	7.27273	1	1	1	1	110	11.021	4.22	High	28000000	0.389	0	1
FALSE	IsMasterProtein	VDAG_03555	VDAG_03555 | Verticillium dahliae VdLs.17 thymus-specific serine protease (557 aa)	1.97842	1	1	1	1	556	61.407	4.97	High	28000000	0.075	0	1
FALSE	IsMasterProtein	VDAG_06734	VDAG_06734 | Verticillium dahliae VdLs.17 chitinase 18-4 (378 aa)	5.03979	2	2	2	1	377	42.084	5.03	High	36000000	0.194	0	2
FALSE	IsMasterProtein	VDAG_07994	VDAG_07994 | Verticillium dahliae VdLs.17 bifunctional protein GAL10 (374 aa)	4.02145	1	1	1	1	373	41.073	6.2	High	590000000	0.086	0	1
FALSE	IsMasterProtein	VDAG_09411	VDAG_09411 | Verticillium dahliae VdLs.17 amidohydrolase family protein (308 aa)	2.60586	1	1	1	1	307	32.676	5.63	High	92000000	0.145	0	1
FALSE	IsMasterProtein	VDAG_00691	VDAG_00691 | Verticillium dahliae VdLs.17 conserved hypothetical protein (422 aa)	2.60664	1	1	1	1	422	47.888	9.82	High	23000000	0.054	0	1
FALSE	IsMasterProtein	VDAG_01845	VDAG_01845 | Verticillium dahliae VdLs.17 branched-chain-amino-acid aminotransferase (426 aa)	2.35294	1	1	1	1	425	46.152	6.09	High	15000000	0.086	0	1
FALSE	IsMasterProtein	VDAG_03126	VDAG_03126 | Verticillium dahliae VdLs.17 14-3-3 protein epsilon (264 aa)	3.04183	1	1	1	1	263	28.85	4.91	High	17000000	0.101	0	1
FALSE	IsMasterProtein	VDAG_07183	VDAG_07183 | Verticillium dahliae VdLs.17 carboxypeptidase A (446 aa)	2.47191	1	1	1	1	445	48.154	5.15	High	50000000	0.101	0	1
FALSE	IsMasterProtein	VDAG_06212	VDAG_06212 | Verticillium dahliae VdLs.17 alpha/beta hydrolase (293 aa)	22.2603	3	3	3	1	292	31.193	5.57	High	270000000	0.778	0	3
FALSE	IsMasterProtein	VDAG_05175	VDAG_05175 | Verticillium dahliae VdLs.17 tubulin beta-3 chain (440 aa)	1.59453	1	1	1	1	439	49.048	4.87	High	8500000	0.101	0	1
FALSE	IsMasterProtein	VDAG_06768	VDAG_06768 | Verticillium dahliae VdLs.17 60S ribosomal protein L15-B (204 aa)	3.44828	1	1	1	1	203	24.022	11.28	High	18000000	0.122	0	1
FALSE	IsMasterProtein	VDAG_02257	VDAG_02257 | Verticillium dahliae VdLs.17 xylulose-5-phosphate phosphoketolase (722 aa)	1.38696	1	1	1	1	721	80.979	6.99	High	7100000	0.044	0	1
FALSE	IsMasterProtein	VDAG_03922	VDAG_03922 | Verticillium dahliae VdLs.17 4-hydroxyphenylpyruvate dioxygenase (425 aa)	2.35849	1	1	1	1	424	46.849	5.82	High	9400000	0.093	0	1
FALSE	IsMasterProtein	VDAG_06972	VDAG_06972 | Verticillium dahliae VdLs.17 ATP-citrate synthase subunit 1 (656 aa)	1.22137	1	1	1	1	655	71.285	8.43	High	8000000	0.05	0	1
FALSE	IsMasterProtein	VDAG_04454	VDAG_04454 | Verticillium dahliae VdLs.17 DNA damage checkpoint protein rad24 (274 aa)	2.9304	1	1	1	1	273	30.213	4.86	High	37000000	0.093	0	1
FALSE	IsMasterProtein	VDAG_01682	VDAG_01682 | Verticillium dahliae VdLs.17 conserved hypothetical protein (318 aa)	2.83912	1	1	1	1	317	34.904	5.41	High	95000000	0.105	0	1
FALSE	IsMasterProtein	VDAG_02559	VDAG_02559 | Verticillium dahliae VdLs.17 elongation factor 1-alpha (474 aa)	2.74841	2	2	2	1	473	51.051	9.22	High	22000000	0.122	0	2
